# Supplementary material for: Cell Adhesion Molecules Involved in Neurodevelopmental Pathways Implicated in 3p-Deletion Syndrome and Autism Spectrum Disorder
Source: Front Cell Neurosci. 2021 Jan 13;14:611379. doi: 10.3389/fncel.2020.611379 (PMC7838543; doi:10.3389/fncel.2020.611379)
Supplement: Supplementary file 1 [file Table_1.XLSX]

## Sheet: Read Me
Supplementary Table 1
This Excel file contains the details of phenotypes observed in individuals with copy number variations (CNVs) occurring in chromosome 3p. Note that not all studies discuss the same information - some cells are empty as this information was not provided in the study.
In total, 894 individuals with a total of 907 CNVs were collected from 195 studies - a list of these studies can be found in the "List of Studies Included" sheet.
The information gathered from these studies is available on the "CNV Cases and Phenotype Table" sheet - each column in this sheet is explained below.
Category	Description
Unique ID	A number used by this study to keep track of the number of individuals with CNVs in chromosome 3p collected, as some individuals carry multiple CNVs
Year Published	The year the study was published
Lead Author	The lead author of the study
Study Title	The title of the study
Case ID (If Available)	If provided, a term used to identify the particular individual within the study (usually provided when the study discusses multiple individuals)
Sex	The sex of the individual (M = Male, F = Female)
CNV Type	The type of CNV, either deletion or duplication
De Novo	Whether the CNV was inherited or a de novo event (Y = De Novo, N = Inherited)
Inheritance Status	If the CNV was inherited (M = Maternal, P = Paternal)
From (Bp)	The starting coordinates for the CNV
To (Bp)	The ending coordinates for the CNV
Total Length (Bp)	The total length of the CNV
From Cytoband	The distal cytoband the starting coordinates for the CNV is located in
To Cytoband	The proximal cytoband the ending coordinates for the CNV is located in
Distal Breakpoint	The distal breakpoint of the CNV (same as the "From Cytoband" category)
Location Category	A subjective category used to classify the CNVs by their location on the chromosome; a distal CNV was categorised to occur within 3p26, a proximal CNV was categorised to occur within 3p11-p25, and a both distal and proximal CNV was one large enough to extend outside of 3p26 (D = Distal, P = Proximal, DP = Both Distal and Proximal)
CNV in CHL1	Whether the CNV included the CHL1 gene (1 = Yes, 0 = No)
CNV in CNTN6	Whether the CNV included the CNTN6 gene (1 = Yes, 0 = No)
CNV in CNTN4	Whether the CNV included the CNTN4 gene (1 = Yes, 0 = No)
ASD Status from Study	Whether the study provided an ASD diagnosis (1 = Individual was diagnosed with ASD, 0 = Individual was deemed not to have an ASD diagnosis)
Assumed ASD Status	If the study does not discuss ASD diagnoses, however does provide a detailed account of behavior abnormalities in the individual or conduct any behavior evaluations on the individual, an ASD status is assumed. This category overlaps with the "ASD Status from Study" category (1 = Individual was diagnosed with ASD, 0 = Individual assumed not to have an ASD diagnosis)
Combined Phenotype	A combination of multiple neurodevelopmental phenotypes: ASD, Autistic features without an ASD diagnosis, Rett Syndrome, Asperger Syndrome, PDD-NOS, Schizophrenia, Prader-Willi Syndrome, Attention Deficit Disorder or Hyperactivity, Bipolar Disorder, Intellectual Disability, Developmental Delay (1 = Individual exhibits any of all listed phenotypes, 0 = Individual exhibits none of the listed phenot…
Seizures or Abnormal Electroencephalogram	Whether the study discussed the presence of seizures or abnormal electroencephalogram measurements (1 = Individual exhibits or has a history of seizures or abnormal EEG measurements, 0 = Individual does not exhibit or have a history of seizures or abnormal EEG measurements)
Neuroanatomical Abnormalities	Whether neuroanatomical abnormalities were identified (1 = Individual exhibits neuroanatomical abnormalities, 0 = Individual does not exhibit neuroanatomical abnormalities)
Dysmorphisms	Whether facial or limb dysmorphisms were observed (1 = Individual exhibits facial or limb dysmorphisms, 0 = Individual does not exhibit facial or limb dysmorphisms)
Citation	The lead author(s) of the study followed by the year it was published

## Sheet: CNV Cases and Phenotype Table
Unique ID	Year Published	Lead Author	Study Title	Case ID (If Available)	Sex	CNV Type	De Novo	Inheritance Status	From (Bp)	To (Bp)	Total Length (Bp)	From Cytoband	To Cytoband	Distal Breakpoint	Location Category	CNV in CHL1	CNV in CNTN6	CNV in CNTN4	ASD Status from Study	Assumed ASD Status	Combined Phenotype	Seizures or Abnormal Electroencephalogram	Neuroanatomical Abnormalities	Dysmorphisms	Citation
1	2020	Amor	Neuronal migration genes and a familial translocation t (3;17): candidate genes implicated in the phenotype	Patient 1	F	Deletion	N	M	224727	3864822	3640096	3p26.3	3p26.2	3p26.3	D	1	1	1		0	1		1	1	Amor et al., 2020
2	2020	Amor	Neuronal migration genes and a familial translocation t (3;17): candidate genes implicated in the phenotype	Patient 2	F	Duplication	N	M	224727	3864822	3640096	3p26.3	3p26.2	3p26.3	D	1	1	1		0	1		1	1	Amor et al., 2020
640	2020	Ching	Deletions of NRXN1 (neurexin-1) Predispose to a Wide Spectrum of Developmental Disorders	Patient 8	F	Deletion	N	M	21492764	21806824	314061	3p24.3	3p24.3	3p24.3	P	0	0	0		0	1		0	1	Ching et al., 2020
860	2020	Repnikova	CNTN6 Copy Number Variations: Uncertain Clinical Significance in Individuals With Neurodevelopmental Disorders	NCH1	M	Deletion	N	M	880662	1444226	563565	3p26.3	3p26.3	3p26.3	D	0	1	0	1	1	1			0	Repnikova et al., 2020
861	2020	Repnikova	CNTN6 Copy Number Variations: Uncertain Clinical Significance in Individuals With Neurodevelopmental Disorders	NCH1 Mother	F	Deletion			880662	1444226	563565	3p26.3	3p26.3	3p26.3	D	0	1	0		0	1			0	Repnikova et al., 2020
862	2020	Repnikova	CNTN6 Copy Number Variations: Uncertain Clinical Significance in Individuals With Neurodevelopmental Disorders	NCH2	F	Deletion			1123706	1243052	119347	3p26.3	3p26.3	3p26.3	D	0	1	0				1		0	Repnikova et al., 2020
863	2020	Repnikova	CNTN6 Copy Number Variations: Uncertain Clinical Significance in Individuals With Neurodevelopmental Disorders	NCH3	F	Deletion			753006	1214408	461403	3p26.3	3p26.3	3p26.3	D	0	1	0	1	1	1			0	Repnikova et al., 2020
864	2020	Repnikova	CNTN6 Copy Number Variations: Uncertain Clinical Significance in Individuals With Neurodevelopmental Disorders	CMH1	M	Deletion			1167891	1287502	119612	3p26.3	3p26.3	3p26.3	D	0	1	0						1	Repnikova et al., 2020
865	2020	Repnikova	CNTN6 Copy Number Variations: Uncertain Clinical Significance in Individuals With Neurodevelopmental Disorders	CMH2	M	Deletion			857110	1414719	557610	3p26.3	3p26.3	3p26.3	D	0	1	0		0	1		1	0	Repnikova et al., 2020
866	2020	Repnikova	CNTN6 Copy Number Variations: Uncertain Clinical Significance in Individuals With Neurodevelopmental Disorders	CMH3	M	Deletion			1390328	1402060	11733	3p26.3	3p26.3	3p26.3	D	0	1	0	1	1	1			0	Repnikova et al., 2020
867	2020	Repnikova	CNTN6 Copy Number Variations: Uncertain Clinical Significance in Individuals With Neurodevelopmental Disorders	NCH4	M	Duplication			726644	1167792	441149	3p26.3	3p26.3	3p26.3	D	0	1	0		0	1			0	Repnikova et al., 2020
868	2020	Repnikova	CNTN6 Copy Number Variations: Uncertain Clinical Significance in Individuals With Neurodevelopmental Disorders	NCH5	F	Duplication	N	M	1347292	1997747	650456	3p26.3	3p26.3	3p26.3	D	0	1	0	1	1	1			1	Repnikova et al., 2020
869	2020	Repnikova	CNTN6 Copy Number Variations: Uncertain Clinical Significance in Individuals With Neurodevelopmental Disorders	NCH5 Mother	F	Duplication			1347292	1997747	650456	3p26.3	3p26.3	3p26.3	D	0	1	0		0	1			0	Repnikova et al., 2020
870	2020	Repnikova	CNTN6 Copy Number Variations: Uncertain Clinical Significance in Individuals With Neurodevelopmental Disorders	NCH6	F	Duplication	N	M	726644	1167792	441149	3p26.3	3p26.3	3p26.3	D	0	1	0		0	1			0	Repnikova et al., 2020
871	2020	Repnikova	CNTN6 Copy Number Variations: Uncertain Clinical Significance in Individuals With Neurodevelopmental Disorders	NCH6 Mother	F	Duplication			726644	1167792	441149	3p26.3	3p26.3	3p26.3	D	0	1	0	0	0	0	0		0	Repnikova et al., 2020
872	2020	Repnikova	CNTN6 Copy Number Variations: Uncertain Clinical Significance in Individuals With Neurodevelopmental Disorders	NCH7	F	Duplication			1149286	1312555	163270	3p26.3	3p26.3	3p26.3	D	0	1	0		0	1			0	Repnikova et al., 2020
873	2020	Repnikova	CNTN6 Copy Number Variations: Uncertain Clinical Significance in Individuals With Neurodevelopmental Disorders	NCH8	M	Duplication			721978	1184150	462173	3p26.3	3p26.3	3p26.3	D	0	1	0		0	1			1	Repnikova et al., 2020
874	2020	Repnikova	CNTN6 Copy Number Variations: Uncertain Clinical Significance in Individuals With Neurodevelopmental Disorders	NCH9	M	Duplication	N	M	1149286	1312555	163270	3p26.3	3p26.3	3p26.3	D	0	1	0	1	1	1			0	Repnikova et al., 2020
875	2020	Repnikova	CNTN6 Copy Number Variations: Uncertain Clinical Significance in Individuals With Neurodevelopmental Disorders	NCH9 Mother	F	Duplication			1149286	1312555	163270	3p26.3	3p26.3	3p26.3	D	0	1	0	0	0	0	0		0	Repnikova et al., 2020
876	2020	Repnikova	CNTN6 Copy Number Variations: Uncertain Clinical Significance in Individuals With Neurodevelopmental Disorders	NCH10	F	Duplication	N	P	880662	1422284	541623	3p26.3	3p26.3	3p26.3	D	0	1	0	1	1	1			1	Repnikova et al., 2020
877	2020	Repnikova	CNTN6 Copy Number Variations: Uncertain Clinical Significance in Individuals With Neurodevelopmental Disorders	NCH10 Father	M	Duplication			880662	1422284	541623	3p26.3	3p26.3	3p26.3	D	0	1	0	0	0	0	0		0	Repnikova et al., 2020
878	2020	Repnikova	CNTN6 Copy Number Variations: Uncertain Clinical Significance in Individuals With Neurodevelopmental Disorders	NCH11	M	Duplication			1149286	1312555	163270	3p26.3	3p26.3	3p26.3	D	0	1	0		0	1			1	Repnikova et al., 2020
879	2020	Repnikova	CNTN6 Copy Number Variations: Uncertain Clinical Significance in Individuals With Neurodevelopmental Disorders	NCH12	M	Duplication			1184026	1460075	276050	3p26.3	3p26.3	3p26.3	D	0	1	0	0	0	0			0	Repnikova et al., 2020
880	2020	Repnikova	CNTN6 Copy Number Variations: Uncertain Clinical Significance in Individuals With Neurodevelopmental Disorders	NCH13	M	Duplication			1123706	1383509	259804	3p26.3	3p26.3	3p26.3	D	0	1	0	1	1	1			0	Repnikova et al., 2020
881	2020	Repnikova	CNTN6 Copy Number Variations: Uncertain Clinical Significance in Individuals With Neurodevelopmental Disorders	CMH4	M	Duplication	N	M	1139250	1661120	521871	3p26.3	3p26.3	3p26.3	D	0	1	0	1	1	1			0	Repnikova et al., 2020
882	2020	Repnikova	CNTN6 Copy Number Variations: Uncertain Clinical Significance in Individuals With Neurodevelopmental Disorders	CMH4 Mother	F	Duplication			1139250	1661120	521871	3p26.3	3p26.3	3p26.3	D	0	1	0	0	0	1			0	Repnikova et al., 2020
883	2020	Repnikova	CNTN6 Copy Number Variations: Uncertain Clinical Significance in Individuals With Neurodevelopmental Disorders	CMH5	M	Duplication			698396	1191574	493179	3p26.3	3p26.3	3p26.3	D	0	1	0		0	1			0	Repnikova et al., 2020
884	2020	Repnikova	CNTN6 Copy Number Variations: Uncertain Clinical Significance in Individuals With Neurodevelopmental Disorders	CMH6	F	Duplication			663626	1143424	479799	3p26.3	3p26.3	3p26.3	D	0	1	0	0	0	0			0	Repnikova et al., 2020
847	2020	Zhang	Intragenic CNTN4 Copy Number Variants Associated With a Spectrum of Neurobehavioral Phenotypes	Proband 1	M	Deletion	N	P	2878363	3006381	128019	3p26.3	3p26.3	3p26.3	D	0	0	1	0	0	1			1	Zhang et al., 2020
848	2020	Zhang	Intragenic CNTN4 Copy Number Variants Associated With a Spectrum of Neurobehavioral Phenotypes	Proband 1's Father	M	Deletion			2878363	3006381	128019	3p26.3	3p26.3	3p26.3	D	0	0	1	0	0	0	0		0	Zhang et al., 2020
849	2020	Zhang	Intragenic CNTN4 Copy Number Variants Associated With a Spectrum of Neurobehavioral Phenotypes	Proband 2	M	Duplication			1716762	2204464	487703	3p26.3	3p26.3	3p26.3	D	0	0	1		0	1	1	1		Zhang et al., 2020
850	2020	Zhang	Intragenic CNTN4 Copy Number Variants Associated With a Spectrum of Neurobehavioral Phenotypes	Proband 3	F	Duplication			2077327	2515335	438009	3p26.3	3p26.3	3p26.3	D	0	0	1	0	0	1	1	0	1	Zhang et al., 2020
851	2020	Zhang	Intragenic CNTN4 Copy Number Variants Associated With a Spectrum of Neurobehavioral Phenotypes	Proband 3's Father	M	Duplication	N	P	2077327	2515335	438009	3p26.3	3p26.3	3p26.3	D	0	0	1	0	0	1				Zhang et al., 2020
854	2019	Bitar	Identification of Rare Copy Number Variations Reveals PJA2, APCS, SYNPO, and TAC1 as Novel Candidate Genes in Autism Spectrum Disorders	Patient 92	M	Duplication	N	M	159711	746842	587132	3p26.3	3p26.3	3p26.3	D	1	0	0	1	1	1				Bitar et al., 2019
101	2019	Liu	Diagnostic and Clinical Utility of Whole Genome Sequencing in a Cohort of Undiagnosed Chinese Families With Rare Diseases	Family 10-2: IIa	F	Deletion	Y		1	10349999	10349999	3pter	3p25.3	3p26.3	DP	1	1	1		0	1		1		Liu et al., 2019
3	2019	Riley	Chromosome 3p Inverted Duplication with Terminal Deletion: Second Postnatal Case Report with Additional Clinical Features		F	Deletion	Y		101072	5470617	5369546	3p26.3	3p26.1	3p26.3	D	1	1	1		0	1			1	Riley et al., 2019
3	2019	Riley	Chromosome 3p Inverted Duplication with Terminal Deletion: Second Postnatal Case Report with Additional Clinical Features		F	Duplication	Y		5530662	19214536	13683875	3p26.1	3p24.3	3p26.1	DP	0	0	0		0	1			1	Riley et al., 2019
515	2018	Brandler	Paternally Inherited Cis-Regulatory Structural Variants Are Associated With Autism	12676-SSC06174		Deletion			27166192	27167267	1076	3p24.1	3p24.1	3p24.1	P	0	0	0	1	1	1				Brandler et al., 2018
516	2018	Brandler	Paternally Inherited Cis-Regulatory Structural Variants Are Associated With Autism	13403-SSC07741		Duplication			37599851	37599867	17	3p22.2	3p22.2	3p22.2	P	0	0	0	1	1	1				Brandler et al., 2018
5	2018	Feng	Phenotypic and Genetic Analysis of a Boy With 3p26.3-pter Deletion and 7q31.33-qter Duplication		M	Deletion	N	P				3pter	3p26.3	3p26.3	D					0	1			1	Feng et al., 2018
161	2018	Hajek	Interstitial Chromosome 3p13p14 Deletions: An Update and Review	Wyandt et al. 1980		Deletion	N	P				3p21.1	3p13.5	3p21.1	P	0	0	0		0	1			1	Hajek et al., 2018
162	2018	Hajek	Interstitial Chromosome 3p13p14 Deletions: An Update and Review	Sichong et al. 1981		Deletion	Y					3p14.2	3p11	3p14.2	P	0	0	0		0	1			1	Hajek et al., 2018
163	2018	Hajek	Interstitial Chromosome 3p13p14 Deletions: An Update and Review	Mitter et al. 1984		Deletion	Y					3p21	3p13	3p21	P	0	0	0							Hajek et al., 2018
164	2018	Hajek	Interstitial Chromosome 3p13p14 Deletions: An Update and Review	Short et al. 1986		Deletion	Y					3p21	3p13.2	3p21	P	0	0	0						1	Hajek et al., 2018
165	2018	Hajek	Interstitial Chromosome 3p13p14 Deletions: An Update and Review	Hertz et al. 1988		Deletion	Y					3p14.2	3p11	3p14.2	P	0	0	0						1	Hajek et al., 2018
166	2018	Hajek	Interstitial Chromosome 3p13p14 Deletions: An Update and Review	Naritomi et al. 1988		Deletion	Y					3p14.2	3p12	3p14.2	P	0	0	0		0	1			1	Hajek et al., 2018
167	2018	Hajek	Interstitial Chromosome 3p13p14 Deletions: An Update and Review	Crispino et al. 1995		Deletion						3p14.1	3p11	3p14.1	P	0	0	0						1	Hajek et al., 2018
168	2018	Hajek	Interstitial Chromosome 3p13p14 Deletions: An Update and Review	Wieczorek et al. 1997		Deletion	Y		59679032	86907648		3p21.2	3p12	3p21.2	P	0	0	0		0	1			1	Hajek et al., 2018
169	2018	Hajek	Interstitial Chromosome 3p13p14 Deletions: An Update and Review	Pfeiffer et al. 1998		Deletion	N	P				3p21.31	3p12.1	3p21.31	P	0	0	0						1	Hajek et al., 2018
170	2018	Hajek	Interstitial Chromosome 3p13p14 Deletions: An Update and Review	Petek et al. 2003		Deletion	Y					3p13	3p11	3p13	P	0	0	0		0	1			1	Hajek et al., 2018
171	2018	Hajek	Interstitial Chromosome 3p13p14 Deletions: An Update and Review	Le Fevre et al. 2013		Deletion	Y		71041636	71229421	187786	3p13	3p13	3p13	P	0	0	0		0	1			1	Hajek et al., 2018
172	2018	Hajek	Interstitial Chromosome 3p13p14 Deletions: An Update and Review	Thevenon et al. 2014, P1		Deletion	Y		71006071	73344433	2338363	3p13	3p13	3p13	P	0	0	0		0	1			1	Hajek et al., 2018
173	2018	Hajek	Interstitial Chromosome 3p13p14 Deletions: An Update and Review	Thevenon et al., P2		Deletion			71540307	82716711	11176405	3p13	3p12.2	3p13	P	0	0	0		0	0			1	Hajek et al., 2018
174	2018	Hajek	Interstitial Chromosome 3p13p14 Deletions: An Update and Review	Thevenon et al., P3		Deletion	Y		68541944	72842054	4300111	3p14.1	3p13	3p14.1	P	0	0	0							Hajek et al., 2018
175	2018	Hajek	Interstitial Chromosome 3p13p14 Deletions: An Update and Review	Thevenon et al., P4		Deletion	Y		71366497	74373822	3007326	3p13	3p12.3	3p13	P	0	0	0		0	1			1	Hajek et al., 2018
176	2018	Hajek	Interstitial Chromosome 3p13p14 Deletions: An Update and Review	Dimitrov et al. 2014, P1		Deletion	Y		58598577	74508971	15910395	3p14.2	3p12.3	3p14.2	P	0	0	0	1	1	1			1	Hajek et al., 2018
177	2018	Hajek	Interstitial Chromosome 3p13p14 Deletions: An Update and Review	Dimitrov et al., P2		Deletion			59703992	86824958	27120967	3p14.2	3p12.1	3p14.2	P	0	0	0		0	0			1	Hajek et al., 2018
178	2018	Hajek	Interstitial Chromosome 3p13p14 Deletions: An Update and Review	Dimitrov et al., P3		Deletion			62046934	77330720	15283787	3p14.2	3p12.3	3p14.2	P	0	0	0		0	0			1	Hajek et al., 2018
179	2018	Hajek	Interstitial Chromosome 3p13p14 Deletions: An Update and Review	Lloveras et al. 2014		Deletion	N	P	64070656	77810556	13739901	3p14.1	3p12.3	3p14.1	P	0	0	0		0	1			1	Hajek et al., 2018
180	2018	Hajek	Interstitial Chromosome 3p13p14 Deletions: An Update and Review	Hajek et al. 2016	M	Deletion	N	M	59854516	75236053	15381538	3p14.2	3p12.3	3p14.2	P	0	0	0		0	1		1	1	Hajek et al., 2018
181	2018	Hajek	Interstitial Chromosome 3p13p14 Deletions: An Update and Review	2250		Deletion	Y		54452525	65609348	11156824	3p14.3	3p14.1	3p14.3	P	0	0	0		0	1			1	Hajek et al., 2018
182	2018	Hajek	Interstitial Chromosome 3p13p14 Deletions: An Update and Review	250453		Deletion	N		58717185	61696115	2978931	3p14.2	3p14.2	3p14.2	P	0	0	0		0	1			1	Hajek et al., 2018
183	2018	Hajek	Interstitial Chromosome 3p13p14 Deletions: An Update and Review	ISCA nssv1605032		Deletion			57416265	64870197	7453933	3p14.3	3p14.1	3p14.3	P	0	0	0							Hajek et al., 2018
184	2018	Hajek	Interstitial Chromosome 3p13p14 Deletions: An Update and Review	ISCA nssv577902		Deletion	Y		54079045	66046136	11967092	3p21.1	3p14.1	3p21.1	P	0	0	0							Hajek et al., 2018
185	2018	Hajek	Interstitial Chromosome 3p13p14 Deletions: An Update and Review	ISCA nssv577904		Deletion	Y		61956521	68514983	6558463	3p14.2	3p14.1	3p14.2	P	0	0	0							Hajek et al., 2018
160	2018	Juan-Perez	Schizophrenia and Epilepsy as a Result of Maternally Inherited CNTN6 Copy Number Variant	Ms. AB	F	Deletion	N	M				3p26.3	3p26.3	3p26.3	D	0	1	0		0	1	1			Juan-Perez et al., 2018
485	2018	Kalsner	Genetic testing including targeted gene panel in a diverse clinical population of children with autism spectrum disorder: Findings and implications			Deletion			3052780	3086039	33260	3p26.3	3p26.3	3p26.3	D	0	0	1	1	1	1				Kalsner et al., 2018
785	2018	Napoli	Array-CGH Analysis in a Cohort of Phenotypically Well-Characterized Individuals With "Essential" Autism Spectrum Disorders	Participant 3		Deletion			23375804	23416076	40273	3p24.3	3p24.3	3p24.3	P	0	0	0	1	1	1				Napoli et al., 2018
102	2018	Parmeggiani	A New 3p14.2 Microdeletion in a Patient With Intellectual Disability and Language Impairment: Case Report and Review of the Literature	Proband	F	Deletion			62145855	62648232	502378	3p14.2	3p14.2	3p14.2	P	0	0	0	0	0	1	0		1	Parmeggiani et al., 2018
103	2018	Parmeggiani	A New 3p14.2 Microdeletion in a Patient With Intellectual Disability and Language Impairment: Case Report and Review of the Literature	255918	M	Deletion			62749576	63021934	272359	3p14.2	3p14.2	3p14.2	P	0	0	0	0	0	1	0		1	Parmeggiani et al., 2018
104	2018	Parmeggiani	A New 3p14.2 Microdeletion in a Patient With Intellectual Disability and Language Impairment: Case Report and Review of the Literature	Tao et al., 2011; pat 3		Deletion			62690487	64915076	2224590	3p14.2	3p14.1	3p14.2	P	0	0	0	1	1	1	1		0	Parmeggiani et al., 2018
105	2018	Parmeggiani	A New 3p14.2 Microdeletion in a Patient With Intellectual Disability and Language Impairment: Case Report and Review of the Literature	282444		Deletion			60522634	63534765	3012132	3p14.2	3p14.1	3p14.2	P	0	0	0	0	0	1	0		0	Parmeggiani et al., 2018
106	2018	Parmeggiani	A New 3p14.2 Microdeletion in a Patient With Intellectual Disability and Language Impairment: Case Report and Review of the Literature	304622		Deletion			62197343	66026643	3829301	3p14.2	3p14.1	3p14.2	P	0	0	0	1	1	1	0		1	Parmeggiani et al., 2018
107	2018	Parmeggiani	A New 3p14.2 Microdeletion in a Patient With Intellectual Disability and Language Impairment: Case Report and Review of the Literature	Schawaibold et al., 2013; Patient 3	M	Deletion			59443171	64162112	4718942	3p14.2	3p14.1	3p14.2	P	0	0	0	1	1	1	1	1	1	Parmeggiani et al., 2018
108	2018	Parmeggiani	A New 3p14.2 Microdeletion in a Patient With Intellectual Disability and Language Impairment: Case Report and Review of the Literature	260004		Deletion	Y		59813606	65296648	5483043	3p14.2	3p14.1	3p14.2	P	0	0	0	0	0	1	0		1	Parmeggiani et al., 2018
109	2018	Parmeggiani	A New 3p14.2 Microdeletion in a Patient With Intellectual Disability and Language Impairment: Case Report and Review of the Literature	Schwaibold et al., 2013; Twin A	M	Deletion	Y		58224794	64571699	6346906	3p14.2	3p14.1	3p14.2	P	0	0	0	1	1	1	0		1	Parmeggiani et al., 2018
110	2018	Parmeggiani	A New 3p14.2 Microdeletion in a Patient With Intellectual Disability and Language Impairment: Case Report and Review of the Literature	Schwaibold et al., 2013; Twin B	M	Deletion	Y		58224794	64571699	6346906	3p14.2	3p14.1	3p14.2	P	0	0	0	1	1	1	0	1	1	Parmeggiani et al., 2018
111	2018	Parmeggiani	A New 3p14.2 Microdeletion in a Patient With Intellectual Disability and Language Impairment: Case Report and Review of the Literature	291797		Deletion	Y		61865579	68646642	6781064	3p14.2	3p14.1	3p14.2	P	0	0	0	0	0	1	0		0	Parmeggiani et al., 2018
112	2018	Parmeggiani	A New 3p14.2 Microdeletion in a Patient With Intellectual Disability and Language Impairment: Case Report and Review of the Literature	Okumura et al., 2014 Twin 1	M	Deletion	Y		60472496	67385119	6912624	3p14.2	3p14.1	3p14.2	P	0	0	0	1	1	1	0		1	Parmeggiani et al., 2018
113	2018	Parmeggiani	A New 3p14.2 Microdeletion in a Patient With Intellectual Disability and Language Impairment: Case Report and Review of the Literature	Okumura et al., 2014 Twin 2	M	Deletion	Y		60472496	67385119	6912624	3p14.2	3p14.1	3p14.2	P	0	0	0	1	1	1	0	1	1	Parmeggiani et al., 2018
114	2018	Parmeggiani	A New 3p14.2 Microdeletion in a Patient With Intellectual Disability and Language Impairment: Case Report and Review of the Literature	de La Hoz et al., 2015	F	Deletion	Y		60461316	68515453	8054138	3p14.2	3p14.1	3p14.2	P	0	0	0	1	1	1	0		1	Parmeggiani et al., 2018
852	2018	Tassano	Clinical and Molecular Characterization of Two Patients with CNTN6 Copy Number Variations		M	Deletion	N	P				3p26.3	3p26.3	3p26.3	D	0	1	0	1	1	1				Tassano et al., 2018
853	2018	Tassano	Clinical and Molecular Characterization of Two Patients with CNTN6 Copy Number Variations		M	Duplication	N	P				3p26.3	3p26.3	3p26.3	D	0	1	0	1	1	1				Tassano et al., 2018
784	2017	Chen	High Resolution Analysis of Rare Copy Number Variants in Patients With Autism Spectrum Disorder From Taiwan	U-925	M	Duplication	N	P	19283615	19844654	561040	3p24.3	3p24.3	3p24.3	P	0	0	0	1	1	1				Chen et al., 2017
147	2017	Guo	Genome-wide Copy Number Variation Analysis in a Chinese Autism Spectrum Disorder Cohort	PY1296		Duplication			74600103	75738560	1138458	3p12.3	3p12.3	3p12.3	P	0	0	0	0	0	0				Guo et al., 2017
148	2017	Guo	Genome-wide Copy Number Variation Analysis in a Chinese Autism Spectrum Disorder Cohort	M8560		Duplication			1137041	2996663	1859623	3p26.3	3p26.3	3p26.3	D	0	1	1	1	1	1	0			Guo et al., 2017
149	2017	Guo	Genome-wide Copy Number Variation Analysis in a Chinese Autism Spectrum Disorder Cohort	M10120		Duplication			2610044	5012635	2402592	3p26.3	3p26.3	3p26.3	D	0	0	1	1	1	1				Guo et al., 2017
790	2017	Lee	Chromosomal Microarray Testing in 42 Korean Patients With Unexplained Developmental Delay, Intellectual Disability, Autism Spectrum Disorders, and Multiple Congenital Anomalies	Patient 1	M	Deletion			24448650	24453383	4734	3p24.2	3p24.2	3p24.2	P	0	0	0	1	1	1				Lee and Song, 2017
791	2017	Lee	Chromosomal Microarray Testing in 42 Korean Patients With Unexplained Developmental Delay, Intellectual Disability, Autism Spectrum Disorders, and Multiple Congenital Anomalies	Patient 3	M	Deletion			282750	283756	1007	3p26.3	3p26.3	3p26.3	D	1	0	0	0	0	1				Lee and Song, 2017
517	2017	Meerschaut	FOXP1-related Intellectual Disability Syndrome: A Recognisable Entity	Patient 1		Deletion	Y		70959677	71366497	406821	3p13	3p13	3p13	P	0	0	0	1	1	1				Meerschaut et al., 2017
518	2017	Meerschaut	FOXP1-related Intellectual Disability Syndrome: A Recognisable Entity	Patient 4		Deletion	Y		71077030	71200157	123128	3p13	3p13	3p13	P	0	0	0	0	0	1				Meerschaut et al., 2017
519	2017	Meerschaut	FOXP1-related Intellectual Disability Syndrome: A Recognisable Entity	Patient 7 (Decipher 331530)		Deletion	Y		70734112	71097793	363682	3p13	3p13	3p13	P	0	0	0	1	1	1				Meerschaut et al., 2017
520	2017	Meerschaut	FOXP1-related Intellectual Disability Syndrome: A Recognisable Entity	Patient 9 (Decipher 255792)		Deletion	Y		69317837	74319827	5001991	3p14.1	3p12.3	3p14.1	P	0	0	0			1				Meerschaut et al., 2017
521	2017	Meerschaut	FOXP1-related Intellectual Disability Syndrome: A Recognisable Entity	Patient 10 (Decipher 260107)		Deletion	Y		66604274	73581090	6976817	3p14.1	3p13	3p14.1	P	0	0	0	1	1	1				Meerschaut et al., 2017
522	2017	Meerschaut	FOXP1-related Intellectual Disability Syndrome: A Recognisable Entity	Patient 11 (Decipher 272645)		Deletion	Y		67891690	72013271	4121582	3p14.1	3p13	3p14.1	P	0	0	0			1				Meerschaut et al., 2017
523	2017	Meerschaut	FOXP1-related Intellectual Disability Syndrome: A Recognisable Entity	Patient 12 (Decipher 274063)		Deletion	Y		70569005	71199976	630972	3p13	3p13	3p13	P	0	0	0	0	0	1				Meerschaut et al., 2017
524	2017	Meerschaut	FOXP1-related Intellectual Disability Syndrome: A Recognisable Entity	Patient 13 (Decipher 284583)		Deletion	Y		71030149	71379636	349488	3p13	3p13	3p13	P	0	0	0	1	1	1				Meerschaut et al., 2017
525	2017	Meerschaut	FOXP1-related Intellectual Disability Syndrome: A Recognisable Entity	Patient 18 (Decipher 270887)		Deletion	Y		66668049	73248306	6580258	3p14.1	3p13	3p14.1	P	0	0	0			1				Meerschaut et al., 2017
526	2017	Meerschaut	FOXP1-related Intellectual Disability Syndrome: A Recognisable Entity	Patient 19 (Decipher 252324)		Deletion	Y		71366497	74373822	3007326	3p13	3p12.3	3p13	P	0	0	0	0	0	1				Meerschaut et al., 2017
527	2017	Meerschaut	FOXP1-related Intellectual Disability Syndrome: A Recognisable Entity	Patient 24		Deletion	Y		71213948	77496712	6282765	3p13	3p12.3	3p13	P	0	0	0	1	1	1				Meerschaut et al., 2017
886	2017	Mercati	CNTN6 Mutations Are Risk Factors for Abnormal Auditory Sensory Perception in Autism Spectrum Disorders	Family AU-RD-192: Mother	F	Deletion			1336137	1368840	32704	3p26.3	3p26.3	3p26.3	D	0	1	0	0	0	0				Mercati et al. 2017
887	2017	Mercati	CNTN6 Mutations Are Risk Factors for Abnormal Auditory Sensory Perception in Autism Spectrum Disorders	Family AU-RD-192: Son	M	Deletion	N	M	1336137	1368840	32704	3p26.3	3p26.3	3p26.3	D	0	1	0	1	1	1				Mercati et al. 2017
888	2017	Mercati	CNTN6 Mutations Are Risk Factors for Abnormal Auditory Sensory Perception in Autism Spectrum Disorders	Family AU-RD-183: Father	M	Deletion			1145249	1242096	96848	3p26.3	3p26.3	3p26.3	D	0	1	0	1	1	1				Mercati et al. 2017
889	2017	Mercati	CNTN6 Mutations Are Risk Factors for Abnormal Auditory Sensory Perception in Autism Spectrum Disorders	Family AU-RD-183: Son	M	Deletion	N	P	1145249	1242096	96848	3p26.3	3p26.3	3p26.3	D	0	1	0	1	1	1				Mercati et al. 2017
890	2017	Mercati	CNTN6 Mutations Are Risk Factors for Abnormal Auditory Sensory Perception in Autism Spectrum Disorders	Family AU-ANG-016: Father	M	Deletion			857325	1428635	571311	3p26.3	3p26.3	3p26.3	D	0	1	0	1	1	1				Mercati et al. 2017
891	2017	Mercati	CNTN6 Mutations Are Risk Factors for Abnormal Auditory Sensory Perception in Autism Spectrum Disorders	Family AU-ANG-016: Son 1	M	Deletion	N	P	857325	1428635	571311	3p26.3	3p26.3	3p26.3	D	0	1	0	1	1	1				Mercati et al. 2017
892	2017	Mercati	CNTN6 Mutations Are Risk Factors for Abnormal Auditory Sensory Perception in Autism Spectrum Disorders	Family AU-ANG-016: Son 2	M	Deletion	N	P	857325	1428635	571311	3p26.3	3p26.3	3p26.3	D	0	1	0	1	1	1				Mercati et al. 2017
893	2017	Mercati	CNTN6 Mutations Are Risk Factors for Abnormal Auditory Sensory Perception in Autism Spectrum Disorders	Family AU-FRA-035: Father	M	Deletion			1145249	1781739	636491	3p26.3	3p26.3	3p26.3	D	0	1	0	1	1	1				Mercati et al. 2017
894	2017	Mercati	CNTN6 Mutations Are Risk Factors for Abnormal Auditory Sensory Perception in Autism Spectrum Disorders	Family AU-FRA-035: Daughter	F	Deletion	N	P	1145249	1781739	636491	3p26.3	3p26.3	3p26.3	D	0	1	0	1	1	1				Mercati et al. 2017
895	2017	Mercati	CNTN6 Mutations Are Risk Factors for Abnormal Auditory Sensory Perception in Autism Spectrum Disorders	1-0232-003/5241-3	M	Duplication	N	P	464181	1251877	787697	3p26.3	3p26.3	3p26.3	D	0	1	0	1	1	1				Mercati et al. 2017
752	2017	Quintela	Copy Number Variation Analysis of Patients With Intellectual Disability From North-West Spain	ID_230	M	Duplication			65502771	66372903	870133	3p14.1	3p14.1	3p14.1	P	0	0	0	1	1	1			1	Quintela et al., 2017
753	2017	Quintela	Copy Number Variation Analysis of Patients With Intellectual Disability From North-West Spain	ID_611	M	Deletion	N	M	79450459	79615786	165328	3p12.3	3p12.3	3p12.3	P	0	0	0		0	1				Quintela et al., 2017
754	2017	Quintela	Copy Number Variation Analysis of Patients With Intellectual Disability From North-West Spain	ID_137	F	Duplication			80726889	83556891	2830003	3p12.3	3p12.2	3p12.3	P	0	0	0		0	1	1			Quintela et al., 2017
755	2017	Quintela	Copy Number Variation Analysis of Patients With Intellectual Disability From North-West Spain	ID_325 (3)	M	Deletion	N	P	34900399	35543442	643044	3p22.3	3p22.3	3p22.3	P	0	0	0		0	1				Quintela et al., 2017
756	2017	Quintela	Copy Number Variation Analysis of Patients With Intellectual Disability From North-West Spain	ID_325 (2)	M	Deletion	N	P	34900399	35543442	643044	3p22.3	3p22.3	3p22.3	P	0	0	0		0	1				Quintela et al., 2017
757	2017	Quintela	Copy Number Variation Analysis of Patients With Intellectual Disability From North-West Spain	ID_439	M	Deletion			2868037	4239953	1371917	3p26.2	3p26.1	3p26.2	D	0	0	1		0	1				Quintela et al., 2017
758	2017	Quintela	Copy Number Variation Analysis of Patients With Intellectual Disability From North-West Spain	ID_52	F	Deletion	Y		66591361	71086614	4495254	3p14.1	3p13	3p14.1	P	0	0	0		0	1				Quintela et al., 2017
641	2017	Sansović	Chromosomal microarray in clinical diagnosis: a study of 337 patients with congenital anomalies and developmental delays or intellectual disability	Patient 25	F	Deletion			10150872	10309577	158706	3p25.3	3p25.3	3p25.3	P	0	0	0	0	0	1				Sansović et al., 2017
642	2017	Sansović	Chromosomal microarray in clinical diagnosis: a study of 337 patients with congenital anomalies and developmental delays or intellectual disability	Patient 9	F	Duplication	N	M	93949	6894668	6800720	3p26.3	3p26.1	3p26.3	D	1	0	0	0	0	1				Sansović et al., 2017
643	2017	Sansović	Chromosomal microarray in clinical diagnosis: a study of 337 patients with congenital anomalies and developmental delays or intellectual disability	Patient 7	F	Deletion	N	M	2347184	2728530	381347	3p26.3	3p26.3	3p26.3	D	0	0	1	0	0	1				Sansović et al., 2017
644	2017	Sansović	Chromosomal microarray in clinical diagnosis: a study of 337 patients with congenital anomalies and developmental delays or intellectual disability	Patient 21	F	Duplication			2649825	2660973	11149	3p26.3	3p26.3	3p26.3	D	0	0	1	0	0	1				Sansović et al., 2017
645	2017	Sansović	Chromosomal microarray in clinical diagnosis: a study of 337 patients with congenital anomalies and developmental delays or intellectual disability	Patient 94	M	Duplication			2309008	2815363	506356	3p26.3	3p26.2	3p26.3	D	0	0	1	0	0	1				Sansović et al., 2017
6	2016	Chen	Prenatal Diagnosis and Molecular Cytogenetic Characterization of De Novo Partial Monosomy 3p (3p26.3→pter) and Partial Trisomy 16q (16q23.1→qter)		M	Deletion	Y		1	2380760	2380760	3pter	3p26.3	3p26.3	D	1	1	1						1	Chen et al., 2016
513	2016	Fry	Pathogenic Copy Number Variants and SCN1A Mutations in Patients With Intellectual Disability and Childhood-Onset Epilepsy	R660	M	Deletion	N	M	41359533	41824555	465023	3p22.1	3p22.1	3p22.1	P	0	0	0	1	1	1	1			Fry et al., 2016
513	2016	Fry	Pathogenic Copy Number Variants and SCN1A Mutations in Patients With Intellectual Disability and Childhood-Onset Epilepsy	R660	M	Duplication	N	P	59736299	61023355	1287057	3p14.2	3p14.2	3p14.2	P	0	0	0	1	1	1	1			Fry et al., 2016
514	2016	Fry	Pathogenic Copy Number Variants and SCN1A Mutations in Patients With Intellectual Disability and Childhood-Onset Epilepsy	R981	F	Duplication			726675	1301830	575156	3p26.3	3p26.3	3p26.3	D	0	1	0	1	1	1				Fry et al., 2016
418	2016	Kanduri	The Landscape of Copy Number Variations in Finnish Families With Autism Spectrum Disorders	3021		Duplication	N	P	82010	120321	38312	3p26.3	3p26.3	3p26.3	D	0	0	0	1	1	1				Kanduri et al., 2016
419	2016	Kanduri	The Landscape of Copy Number Variations in Finnish Families With Autism Spectrum Disorders	split1039		Deletion			529666	565961	36296	3p26.3	3p26.3	3p26.3	D	0	0	0	0	0	0				Kanduri et al., 2016
420	2016	Kanduri	The Landscape of Copy Number Variations in Finnish Families With Autism Spectrum Disorders	split1369		Deletion			1782524	1787581	5058	3p26.3	3p26.3	3p26.3	D	0	0	0	0	0	0				Kanduri et al., 2016
421	2016	Kanduri	The Landscape of Copy Number Variations in Finnish Families With Autism Spectrum Disorders	split1976		Deletion			1782524	1787581	5058	3p26.3	3p26.3	3p26.3	D	0	0	0	0	0	0				Kanduri et al., 2016
422	2016	Kanduri	The Landscape of Copy Number Variations in Finnish Families With Autism Spectrum Disorders	split1054		Deletion			1941360	1949995	8636	3p26.3	3p26.3	3p26.3	D	0	0	0	0	0	0				Kanduri et al., 2016
423	2016	Kanduri	The Landscape of Copy Number Variations in Finnish Families With Autism Spectrum Disorders	split264		Deletion			1941360	1949995	8636	3p26.3	3p26.3	3p26.3	D	0	0	0	0	0	0				Kanduri et al., 2016
424	2016	Kanduri	The Landscape of Copy Number Variations in Finnish Families With Autism Spectrum Disorders	split860		Deletion			1941360	1949995	8636	3p26.3	3p26.3	3p26.3	D	0	0	0	0	0	0				Kanduri et al., 2016
425	2016	Kanduri	The Landscape of Copy Number Variations in Finnish Families With Autism Spectrum Disorders	split2081		Deletion			2616290	2624938	8649	3p26.3	3p26.3	3p26.3	D	0	0	1	0	0	0				Kanduri et al., 2016
426	2016	Kanduri	The Landscape of Copy Number Variations in Finnish Families With Autism Spectrum Disorders	split968		Deletion			5410364	5432114	21751	3p26.1	3p26.1	3p26.1	D	0	0	0	0	0	0				Kanduri et al., 2016
427	2016	Kanduri	The Landscape of Copy Number Variations in Finnish Families With Autism Spectrum Disorders	split1929		Duplication			6322086	6328081	5996	3p26.1	3p26.1	3p26.1	D	0	0	0	0	0	0				Kanduri et al., 2016
428	2016	Kanduri	The Landscape of Copy Number Variations in Finnish Families With Autism Spectrum Disorders	split1710		Deletion			6649648	6654060	4413	3p26.1	3p26.1	3p26.1	D	0	0	0	0	0	0				Kanduri et al., 2016
429	2016	Kanduri	The Landscape of Copy Number Variations in Finnish Families With Autism Spectrum Disorders	split1689		Deletion			26046361	26157145	110785	3p24.2	3p24.2	3p24.2	P	0	0	0	0	0	0				Kanduri et al., 2016
430	2016	Kanduri	The Landscape of Copy Number Variations in Finnish Families With Autism Spectrum Disorders	split1355		Duplication			35846872	35925872	79001	3p22.3	3p22.3	3p22.3	P	0	0	0	0	0	0				Kanduri et al., 2016
431	2016	Kanduri	The Landscape of Copy Number Variations in Finnish Families With Autism Spectrum Disorders	split1792		Duplication			35846872	35936616	89745	3p22.3	3p22.3	3p22.3	P	0	0	0	0	0	0				Kanduri et al., 2016
432	2016	Kanduri	The Landscape of Copy Number Variations in Finnish Families With Autism Spectrum Disorders	1869		Duplication	N	P	35846872	35936616	89745	3p22.3	3p22.3	3p22.3	P	0	0	0	1	1	1				Kanduri et al., 2016
433	2016	Kanduri	The Landscape of Copy Number Variations in Finnish Families With Autism Spectrum Disorders	split396		Deletion			36859083	36883369	24287	3p22.2	3p22.2	3p22.2	P	0	0	0	0	0	0				Kanduri et al., 2016
434	2016	Kanduri	The Landscape of Copy Number Variations in Finnish Families With Autism Spectrum Disorders	split415		Deletion			36859083	36883369	24287	3p22.2	3p22.2	3p22.2	P	0	0	0	0	0	0				Kanduri et al., 2016
435	2016	Kanduri	The Landscape of Copy Number Variations in Finnish Families With Autism Spectrum Disorders	999561		Deletion	N	M	36859083	36883369	24287	3p22.2	3p22.2	3p22.2	P	0	0	0	1	1	1				Kanduri et al., 2016
436	2016	Kanduri	The Landscape of Copy Number Variations in Finnish Families With Autism Spectrum Disorders	split210		Deletion			37979882	37982461	2580	3p22.2	3p22.2	3p22.2	P	0	0	0	0	0	0				Kanduri et al., 2016
437	2016	Kanduri	The Landscape of Copy Number Variations in Finnish Families With Autism Spectrum Disorders	split650		Deletion			41100099	41123735	23637	3p22.1	3p22.1	3p22.1	P	0	0	0	0	0	0				Kanduri et al., 2016
438	2016	Kanduri	The Landscape of Copy Number Variations in Finnish Families With Autism Spectrum Disorders	2974		Deletion	Y		46721211	47511698	790488	3p21.31	3p21.31	3p21.31	P	0	0	0	1	1	1				Kanduri et al., 2016
439	2016	Kanduri	The Landscape of Copy Number Variations in Finnish Families With Autism Spectrum Disorders	3062		Deletion	N	M	59958388	61036905	1078518	3p14.2	3p14.2	3p14.2	P	0	0	0	1	1	1				Kanduri et al., 2016
440	2016	Kanduri	The Landscape of Copy Number Variations in Finnish Families With Autism Spectrum Disorders	split773		Deletion			60616790	60640906	24117	3p14.2	3p14.2	3p14.2	P	0	0	0	0	0	0				Kanduri et al., 2016
441	2016	Kanduri	The Landscape of Copy Number Variations in Finnish Families With Autism Spectrum Disorders	split400		Deletion			62073316	62137083	63768	3p14.2	3p14.2	3p14.2	P	0	0	0	0	0	0				Kanduri et al., 2016
442	2016	Kanduri	The Landscape of Copy Number Variations in Finnish Families With Autism Spectrum Disorders	split1402		Duplication			65206583	65211507	4925	3p14.1	3p14.1	3p14.1	P	0	0	0	0	0	0				Kanduri et al., 2016
443	2016	Kanduri	The Landscape of Copy Number Variations in Finnish Families With Autism Spectrum Disorders	split1247		Duplication			65206583	65212596	6014	3p14.1	3p14.1	3p14.1	P	0	0	0	0	0	0				Kanduri et al., 2016
444	2016	Kanduri	The Landscape of Copy Number Variations in Finnish Families With Autism Spectrum Disorders	split968		Deletion			65206583	65212596	6014	3p14.1	3p14.1	3p14.1	P	0	0	0	0	0	0				Kanduri et al., 2016
445	2016	Kanduri	The Landscape of Copy Number Variations in Finnish Families With Autism Spectrum Disorders	split1274		Deletion			65854178	65861502	7325	3p14.1	3p14.1	3p14.1	P	0	0	0	0	0	0				Kanduri et al., 2016
446	2016	Kanduri	The Landscape of Copy Number Variations in Finnish Families With Autism Spectrum Disorders	split437		Deletion			75457858	75469493	11636	3p12.3	3p12.3	3p12.3	P	0	0	0	0	0	0				Kanduri et al., 2016
447	2016	Kanduri	The Landscape of Copy Number Variations in Finnish Families With Autism Spectrum Disorders	split1552		Deletion			89670356	89675870	5515	3p11.1	3p11.1	3p11.1	P	0	0	0	0	0	0				Kanduri et al., 2016
448	2016	Kanduri	The Landscape of Copy Number Variations in Finnish Families With Autism Spectrum Disorders	split1803		Deletion			89670356	89675870	5515	3p11.1	3p11.1	3p11.1	P	0	0	0	0	0	0				Kanduri et al., 2016
449	2016	Kanduri	The Landscape of Copy Number Variations in Finnish Families With Autism Spectrum Disorders	split1532		Deletion			90400831	90442925	42095	3p11.1	3p11.1	3p11.1	P	0	0	0	0	0	0				Kanduri et al., 2016
584	2016	Leppa	Rare Inherited and De Novo CNVs Reveal Complex Contributions to ASD Risk in Multiplex Families	AU1765	M	Duplication	N		1091000	2377000	1286001	3p26.3	3p26.2	3p26.3	D	0	1	1	1	1	1				Leppa et al., 2016
585	2016	Leppa	Rare Inherited and De Novo CNVs Reveal Complex Contributions to ASD Risk in Multiplex Families	AU1765 Sibling	M	Duplication	N		1091000	2377000	1286001	3p26.3	3p26.2	3p26.3	D	0	1	1	1	1	1				Leppa et al., 2016
586	2016	Leppa	Rare Inherited and De Novo CNVs Reveal Complex Contributions to ASD Risk in Multiplex Families	AU0660	M	Deletion			2212000	2896000	684001	3p26.3	3p26.2	3p26.3	D	0	0	1	1	1	1				Leppa et al., 2016
587	2016	Leppa	Rare Inherited and De Novo CNVs Reveal Complex Contributions to ASD Risk in Multiplex Families	AU1070	M	Duplication			2030000	2960000	930001	3p26.3	3p26.2	3p26.3	D	0	0	1	1	1	1				Leppa et al., 2016
588	2016	Leppa	Rare Inherited and De Novo CNVs Reveal Complex Contributions to ASD Risk in Multiplex Families	AU1024	F	Duplication	N		8040000	8774000	734001	3p26.1	3p25.3	3p26.1	DP	0	0	0	0	0	0				Leppa et al., 2016
589	2016	Leppa	Rare Inherited and De Novo CNVs Reveal Complex Contributions to ASD Risk in Multiplex Families	AU1024 Sibling 1	F	Duplication	N		8040000	8774000	734001	3p26.1	3p25.3	3p26.1	DP	0	0	0	1	1	1				Leppa et al., 2016
590	2016	Leppa	Rare Inherited and De Novo CNVs Reveal Complex Contributions to ASD Risk in Multiplex Families	AU1024 Sibling 2	F	Duplication	N		8040000	8774000	734001	3p26.1	3p25.3	3p26.1	DP	0	0	0	0	0	0				Leppa et al., 2016
591	2016	Leppa	Rare Inherited and De Novo CNVs Reveal Complex Contributions to ASD Risk in Multiplex Families	AU1749	M	Duplication	N		15643000	16302000	659001	3p24.3	3p24.3	3p24.3	P	0	0	0	1	1	1				Leppa et al., 2016
592	2016	Leppa	Rare Inherited and De Novo CNVs Reveal Complex Contributions to ASD Risk in Multiplex Families	AU1749 Sibling	M	Duplication	N		15643000	16302000	659001	3p24.3	3p24.3	3p24.3	P	0	0	0	1	1	1				Leppa et al., 2016
593	2016	Leppa	Rare Inherited and De Novo CNVs Reveal Complex Contributions to ASD Risk in Multiplex Families	AU2554	F	Duplication	N		58491000	60198000	1707001	3p14.3	3p14.2	3p14.3	P	0	0	0	1	1	1				Leppa et al., 2016
594	2016	Leppa	Rare Inherited and De Novo CNVs Reveal Complex Contributions to ASD Risk in Multiplex Families	AU2554 Sibling	M	Duplication	N		58491000	60198000	1707001	3p14.3	3p14.2	3p14.3	P	0	0	0	1	1	1				Leppa et al., 2016
595	2016	Leppa	Rare Inherited and De Novo CNVs Reveal Complex Contributions to ASD Risk in Multiplex Families	AU0034		Deletion	N		67619000	69026000	1407001	3p14.1	3p14.1	3p14.1	P	0	0	0	1	1	1				Leppa et al., 2016
596	2016	Leppa	Rare Inherited and De Novo CNVs Reveal Complex Contributions to ASD Risk in Multiplex Families	AU0034 Sibling 1		Deletion	N		67619000	69026000	1407001	3p14.1	3p14.1	3p14.1	P	0	0	0	1	1	1				Leppa et al., 2016
597	2016	Leppa	Rare Inherited and De Novo CNVs Reveal Complex Contributions to ASD Risk in Multiplex Families	AU0034 Sibling 2		Deletion	N		67619000	69026000	1407001	3p14.1	3p14.1	3p14.1	P	0	0	0	0	0	0				Leppa et al., 2016
598	2016	Leppa	Rare Inherited and De Novo CNVs Reveal Complex Contributions to ASD Risk in Multiplex Families	AU0729	M	Duplication	N		89905000	90428000	523001	3p11.1	3p11.1	3p11.1	P	0	0	0	1	1	1				Leppa et al., 2016
599	2016	Leppa	Rare Inherited and De Novo CNVs Reveal Complex Contributions to ASD Risk in Multiplex Families	AU0729 Sibling 1	M	Duplication	N		89905000	90428000	523001	3p11.1	3p11.1	3p11.1	P	0	0	0	1	1	1				Leppa et al., 2016
600	2016	Leppa	Rare Inherited and De Novo CNVs Reveal Complex Contributions to ASD Risk in Multiplex Families	AU0729 Sibling 2	M	Duplication	N		89905000	90428000	523001	3p11.1	3p11.1	3p11.1	P	0	0	0	0	0	0				Leppa et al., 2016
530	2016	Li	Novel microduplication of CHL1 gene in a patient with autism spectrum disorder: a case report and a brief literature review		M	Duplication	N	M	380685	1067787	687103	3p26.3	3p26.3	3p26.3	D	1	0	0	1	1	1			1	Li et al., 2016
531	2016	Li	Novel microduplication of CHL1 gene in a patient with autism spectrum disorder: a case report and a brief literature review	Mother	F	Duplication			380685	1067787	687103	3p26.3	3p26.3	3p26.3	D	1	0	0	0	0	0			0	Li et al., 2016
539	2016	Lovrecic	A New Case of an Extremely Rare 3p21.31 Interstitial Deletion		M	Deletion			45881062	48009576	2128515	3p21.31	3p21.31	3p21.31	P	0	0	0	1	1	1		1	1	Lovrecic et al., 2016
540	2016	Lovrecic	A New Case of an Extremely Rare 3p21.31 Interstitial Deletion	DECIPHER 248943	F	Deletion			45773561	48068283	2294723	3p21.31	3p21.31	3p21.31	P	0	0	0	0	0	1			0	Lovrecic et al., 2016
541	2016	Lovrecic	A New Case of an Extremely Rare 3p21.31 Interstitial Deletion	DECIPHER 258176	M	Deletion			44251270	47936671	3685402	3p21.31	3p21.31	3p21.31	P	0	0	0	1	1	1			1	Lovrecic et al., 2016
542	2016	Lovrecic	A New Case of an Extremely Rare 3p21.31 Interstitial Deletion	DECIPHER 284462	F	Deletion			46852723	50824570	3971848	3p21.31	3p21.2	3p21.31	P	0	0	0	0	0	0			1	Lovrecic et al., 2016
543	2016	Lovrecic	A New Case of an Extremely Rare 3p21.31 Interstitial Deletion	DECIPHER 293473	M	Deletion			42167061	46303826	4136766	3p22.1	3p21.31	3p22.1	P	0	0	0	0	0	0			0	Lovrecic et al., 2016
544	2016	Lovrecic	A New Case of an Extremely Rare 3p21.31 Interstitial Deletion	DECIPHER 253934	M	Deletion			42671667	47995168	5323502	3p22.1	3p21.31	3p22.1	P	0	0	0	0	0	0			1	Lovrecic et al., 2016
811	2016	Mosca	Copy-number Variations Are Enriched for Neurodevelopmental Genes in Children With Developmental Coordination Disorder	125603	F	Deletion			2252951	2270568	17618	3p26.3	3p26.3	3p26.3	D	0	0	1			0				Mosca et al., 2016
812	2016	Mosca	Copy-number Variations Are Enriched for Neurodevelopmental Genes in Children With Developmental Coordination Disorder	116703	M	Duplication	N	P	34683998	34816835	132838	3p22.3	3p22.3	3p22.3	P	0	0	0		0	1				Mosca et al., 2016
813	2016	Mosca	Copy-number Variations Are Enriched for Neurodevelopmental Genes in Children With Developmental Coordination Disorder	116703 Father	M	Duplication			34683998	34816835	132838	3p22.3	3p22.3	3p22.3	P	0	0	0			1				Mosca et al., 2016
814	2016	Mosca	Copy-number Variations Are Enriched for Neurodevelopmental Genes in Children With Developmental Coordination Disorder	116603	M	Duplication			72431903	72536651	104749	3p13	3p13	3p13	P	0	0	0		0	1				Mosca et al., 2016
815	2016	Mosca	Copy-number Variations Are Enriched for Neurodevelopmental Genes in Children With Developmental Coordination Disorder	106303	M	Deletion			60253589	60299849	46261	3p14.2	3p14.2	3p14.2	P	0	0	0			0				Mosca et al., 2016
816	2016	Mosca	Copy-number Variations Are Enriched for Neurodevelopmental Genes in Children With Developmental Coordination Disorder	121003	M	Deletion			60341047	60453227	112181	3p14.2	3p14.2	3p14.2	P	0	0	0			0				Mosca et al., 2016
817	2016	Mosca	Copy-number Variations Are Enriched for Neurodevelopmental Genes in Children With Developmental Coordination Disorder	116603	M	Duplication			72431903	72536651	104749	3p13	3p13	3p13	P	0	0	0			0				Mosca et al., 2016
885	2016	Schumann	Array-based Molecular Karyotyping in Fetuses With Isolated Brain Malformations Identifies Disease-Causing CNVs	Fetus 4	M	Deletion			1394980	1469424	74445	3p26.3	3p26.3	3p26.3	D	0	1	0					1		Schumann et al. 2016
826	2016	Soueid	RYR2, PTDSS1 and AREG Genes Are Implicated in a Lebanese Population-Based Study of Copy Number Variation in Autism	BAK40		Duplication	Y		75671971	75908054	236084	3p12.3	3p12.3	3p12.3	P	0	0	0	1	1	1				Soueid et al., 2016
827	2016	Soueid	RYR2, PTDSS1 and AREG Genes Are Implicated in a Lebanese Population-Based Study of Copy Number Variation in Autism	SAI36		Duplication	N	P	75093330	76311299	1217970	3p12.3	3p12.3	3p12.3	P	0	0	0	1	1	1				Soueid et al., 2016
566	2016	Yin	Genome-wide analysis of copy number variations identifies PARK2 as a candidate gene for autism spectrum disorder			Duplication			75639495	75930920	291426	3p12.3	3p12.3	3p12.3	P	0	0	0	1	1	1				Yin et al., 2016
567	2016	Yin	Genome-wide analysis of copy number variations identifies PARK2 as a candidate gene for autism spectrum disorder			Duplication			75639495	75930920	291426	3p12.3	3p12.3	3p12.3	P	0	0	0	1	1	1				Yin et al., 2016
568	2016	Yin	Genome-wide analysis of copy number variations identifies PARK2 as a candidate gene for autism spectrum disorder			Duplication			75639495	75930920	291426	3p12.3	3p12.3	3p12.3	P	0	0	0	1	1	1				Yin et al., 2016
569	2016	Yin	Genome-wide analysis of copy number variations identifies PARK2 as a candidate gene for autism spectrum disorder			Duplication			75639495	75930920	291426	3p12.3	3p12.3	3p12.3	P	0	0	0	1	1	1				Yin et al., 2016
570	2016	Yin	Genome-wide analysis of copy number variations identifies PARK2 as a candidate gene for autism spectrum disorder			Duplication			75639495	75930920	291426	3p12.3	3p12.3	3p12.3	P	0	0	0	1	1	1				Yin et al., 2016
571	2016	Yin	Genome-wide analysis of copy number variations identifies PARK2 as a candidate gene for autism spectrum disorder			Duplication			75639495	75930920	291426	3p12.3	3p12.3	3p12.3	P	0	0	0	1	1	1				Yin et al., 2016
572	2016	Yin	Genome-wide analysis of copy number variations identifies PARK2 as a candidate gene for autism spectrum disorder			Duplication			75639495	75930920	291426	3p12.3	3p12.3	3p12.3	P	0	0	0	1	1	1				Yin et al., 2016
573	2016	Yin	Genome-wide analysis of copy number variations identifies PARK2 as a candidate gene for autism spectrum disorder			Duplication			75639495	75930920	291426	3p12.3	3p12.3	3p12.3	P	0	0	0	1	1	1				Yin et al., 2016
574	2016	Yin	Genome-wide analysis of copy number variations identifies PARK2 as a candidate gene for autism spectrum disorder			Duplication			75639495	75930920	291426	3p12.3	3p12.3	3p12.3	P	0	0	0	1	1	1				Yin et al., 2016
575	2016	Yin	Genome-wide analysis of copy number variations identifies PARK2 as a candidate gene for autism spectrum disorder			Duplication			75639495	75930920	291426	3p12.3	3p12.3	3p12.3	P	0	0	0	1	1	1				Yin et al., 2016
576	2016	Yin	Genome-wide analysis of copy number variations identifies PARK2 as a candidate gene for autism spectrum disorder			Duplication			2773571	2880210	106640	3p26.3	3p26.3	3p26.3	D	0	0	1	1	1	1				Yin et al., 2016
577	2016	Yin	Genome-wide analysis of copy number variations identifies PARK2 as a candidate gene for autism spectrum disorder			Duplication			10121423	10142452	21030	3p25.3	3p25.3	3p25.3	P	0	0	0	1	1	1				Yin et al., 2016
578	2016	Yin	Genome-wide analysis of copy number variations identifies PARK2 as a candidate gene for autism spectrum disorder			Duplication			10332064	10382719	50656	3p25.3	3p25.3	3p25.3	P	0	0	0	1	1	1				Yin et al., 2016
579	2016	Yin	Genome-wide analysis of copy number variations identifies PARK2 as a candidate gene for autism spectrum disorder			Duplication			19325476	19396453	70978	3p24.3	3p24.3	3p24.3	P	0	0	0	1	1	1				Yin et al., 2016
580	2016	Yin	Genome-wide analysis of copy number variations identifies PARK2 as a candidate gene for autism spectrum disorder			Duplication			41738981	41795966	56986	3p22.1	3p22.1	3p22.1	P	0	0	0	1	1	1				Yin et al., 2016
581	2016	Yin	Genome-wide analysis of copy number variations identifies PARK2 as a candidate gene for autism spectrum disorder			Duplication			77251183	77307272	56090	3p12.3	3p12.3	3p12.3	P	0	0	0	1	1	1				Yin et al., 2016
582	2016	Yin	Genome-wide analysis of copy number variations identifies PARK2 as a candidate gene for autism spectrum disorder			Duplication			79440654	79696408	255755	3p12.3	3p12.3	3p12.3	P	0	0	0	1	1	1				Yin et al., 2016
583	2016	Yin	Genome-wide analysis of copy number variations identifies PARK2 as a candidate gene for autism spectrum disorder			Duplication			82244675	82247295	2621	3p12.2	3p12.2	3p12.2	P	0	0	0	1	1	1				Yin et al., 2016
186	2016	Zhang	Chromosome r(3)(p25.3q29) in a Patient With Developmental Delay and Congenital Heart Defects: A Case Report and a Brief Literature Review		F	Deletion			61891	9979408	9917518	3pter	3p25.3	3p26.3	DP	1	1	1			1			1	Zhang et al., 2016
17	2015	Chen	Distal 3p duplication and terminal 7q deletion associated with nuchal edema and cyclopia in a fetus and a review of the literature		M	Duplication	N	P	1	43682691	43682691	3pter	3p22.1	3p26.3	DP	1	1	1						1	Chen et al., 2015
206	2015	Dimitrov	3p14 Deletion is a Rare Contiguous Gene Syndrome: Report of 2 New Patients and an Overview of 14 Patients	Patient 1	F	Deletion			58573617	74591661	16018045	3p14.2	3p12.3	3p14.2	P	0	0	0		0	1		1	1	Dimitrov et al., 2015
207	2015	Dimitrov	3p14 Deletion is a Rare Contiguous Gene Syndrome: Report of 2 New Patients and an Overview of 14 Patients	Patient 3	F	Deletion			62021974	77413410	15391437	3p14.2	3p12.3	3p14.2	P	0	0	0						1	Dimitrov et al., 2015
504	2015	Fitzgerald	Large-scale Discovery of Novel Genetic Causes of Developmental Disorders	258506	M	Deletion	Y		71101944	71104403	2460	3p13	3p13	3p13	P	0	0	0		0	1				Fitzgerald et al., 2015
505	2015	Fitzgerald	Large-scale Discovery of Novel Genetic Causes of Developmental Disorders			Duplication			62074	5783519	5721446	3p26.3	3p26.1	3p26.3	DP	1	1	1		1	1				Fitzgerald et al., 2015
506	2015	Fitzgerald	Large-scale Discovery of Novel Genetic Causes of Developmental Disorders			Deletion			9724692	9896683	171992	3p25.3	3p25.3	3p25.3	P	0	0	0		1	1				Fitzgerald et al., 2015
507	2015	Fitzgerald	Large-scale Discovery of Novel Genetic Causes of Developmental Disorders			Deletion			16518558	16533249	14692	3p24.3	3p24.3	3p24.3	P	0	0	0		1	1				Fitzgerald et al., 2015
508	2015	Fitzgerald	Large-scale Discovery of Novel Genetic Causes of Developmental Disorders			Deletion			57615982	57616798	817	3p14.3	3p14.3	3p14.3	P	0	0	0		1	1				Fitzgerald et al., 2015
128	2015	Hu	CNTN6 copy number variations in 14 patients: a possible candidate gene for neurodevelopmental and neuropsychiatric disorders	Patient 1		Deletion			535618	1763192	1227575	3p26.3	3p26.3	3p26.3	D	0	1	0	1	1	1				Hu et al., 2015
129	2015	Hu	CNTN6 copy number variations in 14 patients: a possible candidate gene for neurodevelopmental and neuropsychiatric disorders	Patient 2		Deletion			1063289	1884842	821554	3p26.3	3p26.3	3p26.3	D	0	1	0	0	0	1	1			Hu et al., 2015
130	2015	Hu	CNTN6 copy number variations in 14 patients: a possible candidate gene for neurodevelopmental and neuropsychiatric disorders	Patient 3		Deletion			1124286	1218241	93956	3p26.3	3p26.3	3p26.3	D	0	1	0	0	0	1	1			Hu et al., 2015
131	2015	Hu	CNTN6 copy number variations in 14 patients: a possible candidate gene for neurodevelopmental and neuropsychiatric disorders	Patient 4		Deletion			1227323	1334091	106769	3p26.3	3p26.3	3p26.3	D	0	1	0	1	1	1				Hu et al., 2015
132	2015	Hu	CNTN6 copy number variations in 14 patients: a possible candidate gene for neurodevelopmental and neuropsychiatric disorders	Patient 5		Deletion			1266963	1382828	115866	3p26.3	3p26.3	3p26.3	D	0	1	0		0	1	1			Hu et al., 2015
133	2015	Hu	CNTN6 copy number variations in 14 patients: a possible candidate gene for neurodevelopmental and neuropsychiatric disorders	Patient 6		Deletion	N	P	1322292	1447530	125239	3p26.3	3p26.3	3p26.3	D	0	1	0	0	0	0	1			Hu et al., 2015
134	2015	Hu	CNTN6 copy number variations in 14 patients: a possible candidate gene for neurodevelopmental and neuropsychiatric disorders	Patient 6 Sister	F	Deletion	N	P	1322292	1447530	125239	3p26.3	3p26.3	3p26.3	D	0	1	0	0	0	0				Hu et al., 2015
135	2015	Hu	CNTN6 copy number variations in 14 patients: a possible candidate gene for neurodevelopmental and neuropsychiatric disorders	Patient 6 Father	M	Deletion			1322292	1447530	125239	3p26.3	3p26.3	3p26.3	D	0	1	0	0	0	0				Hu et al., 2015
136	2015	Hu	CNTN6 copy number variations in 14 patients: a possible candidate gene for neurodevelopmental and neuropsychiatric disorders	Patient 7		Deletion			1124286	1419226	294941	3p26.3	3p26.3	3p26.3	D	0	1	0	0	0	0				Hu et al., 2015
137	2015	Hu	CNTN6 copy number variations in 14 patients: a possible candidate gene for neurodevelopmental and neuropsychiatric disorders	Patient 8		Duplication	N	M	476636	1195459	718824	3p26.3	3p26.3	3p26.3	D	0	1	0	0	0	1	1			Hu et al., 2015
138	2015	Hu	CNTN6 copy number variations in 14 patients: a possible candidate gene for neurodevelopmental and neuropsychiatric disorders	Patient 8 Mother	F	Duplication			476636	1195459	718824	3p26.3	3p26.3	3p26.3	D	0	1	0	0	0	0	0	0	0	Hu et al., 2015
139	2015	Hu	CNTN6 copy number variations in 14 patients: a possible candidate gene for neurodevelopmental and neuropsychiatric disorders	Patient 9		Duplication			855662	1397284	541623	3p26.3	3p26.3	3p26.3	D	0	1	0	0	0	1				Hu et al., 2015
140	2015	Hu	CNTN6 copy number variations in 14 patients: a possible candidate gene for neurodevelopmental and neuropsychiatric disorders	Patient 10		Duplication			1124286	1323884	199599	3p26.3	3p26.3	3p26.3	D	0	1	0	0	0	1				Hu et al., 2015
141	2015	Hu	CNTN6 copy number variations in 14 patients: a possible candidate gene for neurodevelopmental and neuropsychiatric disorders	Patient 11		Duplication	N	P	1172622	1662216	489595	3p26.3	3p26.3	3p26.3	D	0	1	0	1	1	1	1			Hu et al., 2015
142	2015	Hu	CNTN6 copy number variations in 14 patients: a possible candidate gene for neurodevelopmental and neuropsychiatric disorders	Patient 11 Father		Duplication			1172622	1662216	489595	3p26.3	3p26.3	3p26.3	D	0	1	0	0	0	1				Hu et al., 2015
143	2015	Hu	CNTN6 copy number variations in 14 patients: a possible candidate gene for neurodevelopmental and neuropsychiatric disorders	Patient 12		Duplication			1189367	1470327	280961	3p26.3	3p26.3	3p26.3	D	0	1	0	0	0	1				Hu et al., 2015
144	2015	Hu	CNTN6 copy number variations in 14 patients: a possible candidate gene for neurodevelopmental and neuropsychiatric disorders	Patient 13		Duplication	N	M	243741	1130505	886765	3p26.3	3p26.3	3p26.3	D	1	1	0	0	0	1				Hu et al., 2015
145	2015	Hu	CNTN6 copy number variations in 14 patients: a possible candidate gene for neurodevelopmental and neuropsychiatric disorders	Patient 13 Mother	F	Duplication			243741	1130505	886765	3p26.3	3p26.3	3p26.3	D	1	1	0	0	0	1				Hu et al., 2015
146	2015	Hu	CNTN6 copy number variations in 14 patients: a possible candidate gene for neurodevelopmental and neuropsychiatric disorders	Patient 14		Duplication			413294	2465270	2051977	3p26.3	3p26.3	3p26.3	D	0	1	1	0	0	1	1		1	Hu et al., 2015
503	2015	Iourov	3p22.1p21.31 Microdeletion Identifies CCK as Asperger Syndrome Candidate Gene and Shows the Way for Therapeutic Strategies in Chromosome Imbalances			Deletion			42284371	44741252	2456882	3p22.1	3p21.31	3p22.1	P	0	0	0		0	1			1	Iourov et al., 2015
7	2015	Iype	A large Indian family with rearrangement of chromosome 4p16 and 3p26.3 and divergent clinical presentations	V: 1	F	Duplication	N		1	2161551	2161551	3pter	3p26.3	3p26.3	D	1	1	1		0	1	0		1	Iype et al., 2015
8	2015	Iype	A large Indian family with rearrangement of chromosome 4p16 and 3p26.3 and divergent clinical presentations	V: 2	F	Duplication	N		1	2161551	2161551	3pter	3p26.3	3p26.3	D	1	1	1		0	1	1		1	Iype et al., 2015
9	2015	Iype	A large Indian family with rearrangement of chromosome 4p16 and 3p26.3 and divergent clinical presentations	IV: 13	M	Duplication	N		1	2161551	2161551	3pter	3p26.3	3p26.3	D	1	1	1		0	1	1		1	Iype et al., 2015
10	2015	Iype	A large Indian family with rearrangement of chromosome 4p16 and 3p26.3 and divergent clinical presentations	III: 4	F	Deletion	N		1	2135106	2135106	3pter	3p26.3	3p26.3	D	1	1	1		0	1	1		1	Iype et al., 2015
11	2015	Iype	A large Indian family with rearrangement of chromosome 4p16 and 3p26.3 and divergent clinical presentations	IV: 1	M	Deletion	N		1	2135106	2135106	3pter	3p26.3	3p26.3	D	1	1	1		0	1	0		1	Iype et al., 2015
12	2015	Iype	A large Indian family with rearrangement of chromosome 4p16 and 3p26.3 and divergent clinical presentations	IV: 2	F	Deletion	N		1	2135106	2135106	3pter	3p26.3	3p26.3	D	1	1	1		0	1	0		1	Iype et al., 2015
13	2015	Iype	A large Indian family with rearrangement of chromosome 4p16 and 3p26.3 and divergent clinical presentations	IV: 8	M	Deletion	N		1	2135106	2135106	3pter	3p26.3	3p26.3	D	1	1	1		0	1	0		1	Iype et al., 2015
14	2015	Iype	A large Indian family with rearrangement of chromosome 4p16 and 3p26.3 and divergent clinical presentations	IV: 9	M	Deletion	N		1	2135106	2135106	3pter	3p26.3	3p26.3	D	1	1	1		0	1	0		1	Iype et al., 2015
15	2015	Iype	A large Indian family with rearrangement of chromosome 4p16 and 3p26.3 and divergent clinical presentations	IV: 11	M	Deletion	N		1	2135106	2135106	3pter	3p26.3	3p26.3	D	1	1	1		0	1	1		1	Iype et al., 2015
16	2015	Iype	A large Indian family with rearrangement of chromosome 4p16 and 3p26.3 and divergent clinical presentations	IV: 17	F	Deletion	N		1	2135106	2135106	3pter	3p26.3	3p26.3	D	1	1	1		0	1	0		0	Iype et al., 2015
646	2015	Liu	Rare De Novo Deletion of Metabotropic Glutamate Receptor 7 (GRM7) Gene in a Patient With Autism Spectrum Disorder		M	Deletion			7221090	7524552	303463	3p26.1	3p26.1	3p26.1	D	0	0	0	1	1	1	0		0	Liu et al., 2015
855	2015	Palumbo	De novo microduplication of CHL1 in a patient with non-syndromic developmental phenotypes		M	Duplication	Y		125931	975649	849719	3p26.3	3p26.3	3p26.3	D	1	0	0		0	1		0	1	Palumbo et al., 2015
205	2015	Suzuki-Muromoto	A Case of 3p Deletion Syndrome Associated With Cerebellar Hemangioblastoma		F	Deletion	Y		38866	11032011	10993146	3p26.3	3p25.3	3p26.3	DP	1	1	1		0	1	1	0	1	Suzuki-Muromoto et al., 2015
802	2014	Asadollahi	The clinical significance of small copy number variants in neurodevelopmental disorders	55113	M	Deletion	N	M	67592633	67762247	169615	3p14.1	3p14.1	3p14.1	P	0	0	0	0	0	1				Asadollahi et al., 2014
532	2014	Cervantes	Trisomy 1q41-qter and monosomy 3p26.3-pter in a family with a translocation (1;3): further delineation of the syndromes		M	Deletion	N	M	61891	1774215	1712325	3p26.3	3p26.3	3p26.3	D	1	1	0		0	1	1	1	1	Cervantes et al., 2014
662	2014	Coe	Refining Analyses of Copy Number Variation Identifies Specific Genes Associated With Developmental Delay			Duplication	Y		9500000	11000000	1500001	3p25.3	3p25.3	3p25.3	P	0	0	0			1				Coe et al., 2014
663	2014	Coe	Refining analyses of copy number variation identifies specific genes associated with developmental delay			Duplication	N		9500000	11000000	1500001	3p25.3	3p25.3	3p25.3	P	0	0	0			1				Coe et al., 2014
664	2014	Coe	Refining analyses of copy number variation identifies specific genes associated with developmental delay			Duplication	N		9500000	11000000	1500001	3p25.3	3p25.3	3p25.3	P	0	0	0			1				Coe et al., 2014
665	2014	Coe	Refining analyses of copy number variation identifies specific genes associated with developmental delay			Duplication	N		9500000	11000000	1500001	3p25.3	3p25.3	3p25.3	P	0	0	0			1				Coe et al., 2014
666	2014	Coe	Refining analyses of copy number variation identifies specific genes associated with developmental delay			Duplication			9500000	11000000	1500001	3p25.3	3p25.3	3p25.3	P	0	0	0			1				Coe et al., 2014
667	2014	Coe	Refining analyses of copy number variation identifies specific genes associated with developmental delay			Duplication			9500000	11000000	1500001	3p25.3	3p25.3	3p25.3	P	0	0	0			1				Coe et al., 2014
668	2014	Coe	Refining analyses of copy number variation identifies specific genes associated with developmental delay			Duplication			9500000	11000000	1500001	3p25.3	3p25.3	3p25.3	P	0	0	0			1				Coe et al., 2014
669	2014	Coe	Refining analyses of copy number variation identifies specific genes associated with developmental delay			Duplication			9500000	11000000	1500001	3p25.3	3p25.3	3p25.3	P	0	0	0			1				Coe et al., 2014
670	2014	Coe	Refining analyses of copy number variation identifies specific genes associated with developmental delay			Duplication			9500000	11000000	1500001	3p25.3	3p25.3	3p25.3	P	0	0	0			1				Coe et al., 2014
671	2014	Coe	Refining analyses of copy number variation identifies specific genes associated with developmental delay			Duplication			9500000	11000000	1500001	3p25.3	3p25.3	3p25.3	P	0	0	0			1				Coe et al., 2014
672	2014	Coe	Refining analyses of copy number variation identifies specific genes associated with developmental delay			Deletion	N		87320000	87640000	320001	3p11.2	3p11.2	3p11.2	P	0	0	0			1				Coe et al., 2014
673	2014	Coe	Refining analyses of copy number variation identifies specific genes associated with developmental delay			Deletion	N		87320000	87640000	320001	3p11.2	3p11.2	3p11.2	P	0	0	0			1				Coe et al., 2014
674	2014	Coe	Refining analyses of copy number variation identifies specific genes associated with developmental delay			Deletion	N		87320000	87640000	320001	3p11.2	3p11.2	3p11.2	P	0	0	0			1				Coe et al., 2014
675	2014	Coe	Refining analyses of copy number variation identifies specific genes associated with developmental delay			Deletion			87320000	87640000	320001	3p11.2	3p11.2	3p11.2	P	0	0	0			1				Coe et al., 2014
676	2014	Coe	Refining analyses of copy number variation identifies specific genes associated with developmental delay			Deletion			87320000	87640000	320001	3p11.2	3p11.2	3p11.2	P	0	0	0			1				Coe et al., 2014
677	2014	Coe	Refining analyses of copy number variation identifies specific genes associated with developmental delay			Deletion			87320000	87640000	320001	3p11.2	3p11.2	3p11.2	P	0	0	0			1				Coe et al., 2014
678	2014	Coe	Refining analyses of copy number variation identifies specific genes associated with developmental delay			Deletion			87320000	87640000	320001	3p11.2	3p11.2	3p11.2	P	0	0	0			1				Coe et al., 2014
679	2014	Coe	Refining analyses of copy number variation identifies specific genes associated with developmental delay			Deletion			87320000	87640000	320001	3p11.2	3p11.2	3p11.2	P	0	0	0			1				Coe et al., 2014
680	2014	Coe	Refining analyses of copy number variation identifies specific genes associated with developmental delay			Deletion			87320000	87640000	320001	3p11.2	3p11.2	3p11.2	P	0	0	0			1				Coe et al., 2014
417	2014	Dubruc	A New Intellectual Disability Syndrome Caused by CTNNB1 Haploinsufficiency		F	Deletion			41104508	41437397	332890	3p22.1	3p22.1	3p22.1	P	0	0	0		0	1			1	Dubruc et al., 2014
704	2014	Gazzellone	Copy number variation in Han Chinese individuals with autism spectrum disorder	666-3	M	Duplication			55284137	55403172	119036	3p14.3	3p14.3	3p14.3	P	0	0	0	1	1	1				Gazzellone et al., 2014
705	2014	Gazzellone	Copy number variation in Han Chinese individuals with autism spectrum disorder	690-3	M	Deletion			19672864	19795693	122830	3p24.3	3p24.3	3p24.3	P	0	0	0	1	1	1				Gazzellone et al., 2014
706	2014	Gazzellone	Copy number variation in Han Chinese individuals with autism spectrum disorder	530-3	M	Duplication			15687586	15710397	22812	3p25.1	3p25.1	3p25.1	P	0	0	0	1	1	1				Gazzellone et al., 2014
707	2014	Gazzellone	Copy number variation in Han Chinese individuals with autism spectrum disorder	608-3	M	Deletion			2352000	2434492	82493	3p26.3	3p26.3	3p26.3	D	0	0	1	1	1	1				Gazzellone et al., 2014
708	2014	Gazzellone	Copy number variation in Han Chinese individuals with autism spectrum disorder	539-3	M	Duplication			83191785	83232605	40821	3p12.2	3p12.2	3p12.2	P	0	0	0	1	1	1				Gazzellone et al., 2014
709	2014	Gazzellone	Copy number variation in Han Chinese individuals with autism spectrum disorder	528-3	M	Deletion			22039451	22103146	63696	3p24.3	3p24.3	3p24.3	P	0	0	0	1	1	1				Gazzellone et al., 2014
710	2014	Gazzellone	Copy number variation in Han Chinese individuals with autism spectrum disorder	523-3	M	Deletion			285783	318812	33030	3p26.3	3p26.3	3p26.3	D	1	0	0	1	1	1				Gazzellone et al., 2014
251	2014	Kashevarova	Single gene microdeletions and microduplication of 3p26.3 in three unrelated families: CNTN6 as a new candidate gene for intellectual disability	Family F: II-5	F	Deletion			1172623	1467721	295099	3p26.3	3p26.3	3p26.3	D	0	1	0		0	1			1	Kashevarova et al., 2014
252	2014	Kashevarova	Single gene microdeletions and microduplication of 3p26.3 in three unrelated families: CNTN6 as a new candidate gene for intellectual disability	Family F: II-4	M	Deletion			1172623	1467721	295099	3p26.3	3p26.3	3p26.3	D	0	1	0		0	1	0		1	Kashevarova et al., 2014
253	2014	Kashevarova	Single gene microdeletions and microduplication of 3p26.3 in three unrelated families: CNTN6 as a new candidate gene for intellectual disability	Family N: II-1	F	Deletion	N	P	1403385	1675322	271938	3p26.3	3p26.3	3p26.3	D	0	1	0	1	1	1		0	0	Kashevarova et al., 2014
254	2014	Kashevarova	Single gene microdeletions and microduplication of 3p26.3 in three unrelated families: CNTN6 as a new candidate gene for intellectual disability	Family N: I-2	M	Deletion			1403385	1675322	271938	3p26.3	3p26.3	3p26.3	D	0	1	0	0	0	0	0		0	Kashevarova et al., 2014
255	2014	Kashevarova	Single gene microdeletions and microduplication of 3p26.3 in three unrelated families: CNTN6 as a new candidate gene for intellectual disability	Family K: III-1	M	Duplication	N	P	701645	1467721	766077	3p26.3	3p26.3	3p26.3	D						1		0	1	Kashevarova et al., 2014
256	2014	Kashevarova	Single gene microdeletions and microduplication of 3p26.3 in three unrelated families: CNTN6 as a new candidate gene for intellectual disability	Family K: II-2	M	Duplication	N	M	608449	1533564	925116	3p26.3	3p26.3	3p26.3	D	0	1	0	0	0	0	0		0	Kashevarova et al., 2014
257	2014	Kashevarova	Single gene microdeletions and microduplication of 3p26.3 in three unrelated families: CNTN6 as a new candidate gene for intellectual disability	Family K: I-1	F	Duplication			701645	1533564	831920	3p26.3	3p26.3	3p26.3	D	0	1	0	0	0	0	0		0	Kashevarova et al., 2014
281	2014	Kuechler	Loss-of-function variants of SETD5 cause intellectual disability and the core phenotype of microdeletion 3p25.3 syndrome	Patient 1	F	Deletion	Y		9477570	9477650	81	3p25.3	3p25.3	3p25.3	P	0	0	0		0	1	1	1	1	Kuechler et al., 2014
282	2014	Kuechler	Loss-of-function variants of SETD5 cause intellectual disability and the core phenotype of microdeletion 3p25.3 syndrome	Patient 3	M	Deletion	Y		9394944	9542885	147942	3p25.3	3p25.3	3p25.3	P	0	0	0		0	1	1	1	1	Kuechler et al., 2014
283	2014	Kuechler	Loss-of-function variants of SETD5 cause intellectual disability and the core phenotype of microdeletion 3p25.3 syndrome	Patient 4	M	Deletion	Y		9422487	9793524	371038	3p25.3	3p25.3	3p25.3	P	0	0	0		0	1	0	0	1	Kuechler et al., 2014
284	2014	Kuechler	Loss-of-function variants of SETD5 cause intellectual disability and the core phenotype of microdeletion 3p25.3 syndrome	Patient 5	F	Deletion	Y		8856000	11305600	2449601	3p25.3	3p25.3	3p25.3	P	0	0	0		0	1	1		1	Kuechler et al., 2014
285	2014	Kuechler	Loss-of-function variants of SETD5 cause intellectual disability and the core phenotype of microdeletion 3p25.3 syndrome	Patient 6	F	Deletion	Y		61891	11220006	11158116	3p26.3	3p25.3	3p26.3	DP	1	1	1		0	1	0	0	1	Kuechler et al., 2014
829	2014	Lionel	Disruption of the ASTN2/TRIM32 Locus at 9q33.1 Is a Risk Factor in Males for Autism Spectrum Disorders, ADHD and Other Neurodevelopmental Phenotypes	Patient 32	M	Duplication	N	M	12552349	12874624	322276	3p25.2	3p25.2	3p25.2	P	0	0	0	1	1	1		1		Lionel et al., 2014
830	2014	Lionel	Disruption of the ASTN2/TRIM32 Locus at 9q33.1 Is a Risk Factor in Males for Autism Spectrum Disorders, ADHD and Other Neurodevelopmental Phenotypes	Patient 36	M	Deletion	Y		502296	559911	57616	3p26.3	3p26.3	3p26.3	D	0	0	0	1	1	1			0	Lionel et al., 2014
831	2014	Lionel	Disruption of the ASTN2/TRIM32 Locus at 9q33.1 Is a Risk Factor in Males for Autism Spectrum Disorders, ADHD and Other Neurodevelopmental Phenotypes	Patient 39	F	Deletion	N	M	25575053	25664997	89945	3p24.2	3p24.2	3p24.2	P	0	0	0	0	0	1			1	Lionel et al., 2014
45	2014	Moghadasi	A Terminal 3p26.3 Deletion Is Not Associated With Dysmorphic Features and Intellectual Disability in a Four-Generation Family	I 3	F	Deletion	N	M	1	2897821	2897821	3p26.3	3p26.3	3p26.3	D	1	1	1	1	1	1				Moghadasi et al., 2014
46	2014	Moghadasi	A Terminal 3p26.3 Deletion Is Not Associated With Dysmorphic Features and Intellectual Disability in a Four-Generation Family	II 2	F	Deletion	N	M	1	2897821	2897821	3p26.3	3p26.3	3p26.3	D	1	1	1	0	0	0	0	0	0	Moghadasi et al., 2014
47	2014	Moghadasi	A Terminal 3p26.3 Deletion Is Not Associated With Dysmorphic Features and Intellectual Disability in a Four-Generation Family	III 4	F	Deletion	N	M	1	2897821	2897821	3p26.3	3p26.3	3p26.3	D	1	1	1	0	0	0	0	0	0	Moghadasi et al., 2014
48	2014	Moghadasi	A Terminal 3p26.3 Deletion Is Not Associated With Dysmorphic Features and Intellectual Disability in a Four-Generation Family	IV 1	F	Deletion			1	2897821	2897821	3p26.3	3p26.3	3p26.3	D	1	1	1	0	0	0	0	0	0	Moghadasi et al., 2014
49	2014	Moghadasi	A Terminal 3p26.3 Deletion Is Not Associated With Dysmorphic Features and Intellectual Disability in a Four-Generation Family	III 1	M	Deletion	N	M	1	2897821	2897821	3p26.3	3p26.3	3p26.3	D	1	1	1	0	0	0	0	0	0	Moghadasi et al., 2014
50	2014	Moghadasi	A Terminal 3p26.3 Deletion Is Not Associated With Dysmorphic Features and Intellectual Disability in a Four-Generation Family	III 5	M	Deletion	N	M	1	2897821	2897821	3p26.3	3p26.3	3p26.3	D	1	1	1	0	0	0	0	0	0	Moghadasi et al., 2014
51	2014	Moghadasi	A Terminal 3p26.3 Deletion Is Not Associated With Dysmorphic Features and Intellectual Disability in a Four-Generation Family	I 2	M	Deletion	N	M	1	2897821	2897821	3p26.3	3p26.3	3p26.3	D	1	1	1	0	0	0	0	0	0	Moghadasi et al., 2014
832	2014	Mulle	Reciprocal Duplication of the Williams-Beuren Syndrome Deletion on Chromosome 7q11.23 Is Associated With Schizophrenia	8977-4		Deletion			49644455	50669001	1024547	3p21.31	3p21.2	3p21.31	P	0	0	0		0	1				Mulle et al., 2014
36	2014	Natera-de Benito	A Patient With a Duplication of Chromosome 3p (p24.1p26.2): A Comparison With Other Partial 3p Trisomies		M	Duplication	Y		3943808	29668053	25724246	3p26.2	3p24.1	3p26.2	DP	0	0	0		0	1	1		1	Natera-de Benito et al., 2014
856	2014	Noor	Copy Number Variant Study of Bipolar Disorder in Canadian and UK Populations Implicates Synaptic Genes	6005		Deletion			1294698	1449128	154431	3p26.3	3p26.3	3p26.3	D	0	1	0			1				Noor et al., 2014
857	2014	Noor	Copy Number Variant Study of Bipolar Disorder in Canadian and UK Populations Implicates Synaptic Genes	408		Deletion			38411	3305438	3267028	3p26.3	3p26.2	3p26.3	D	1	1	1			1				Noor et al., 2014
633	2014	Pinto	Convergence of Genes and Cellular Pathways Dysregulated in Autism Spectrum Disorders	AGP ID: 4374_1	M	Deletion	N	P	36044	1633491	1597448	3p26.3	3p26.3	3p26.3	D	1	1	0	1	1	1				Pinto et al., 2014
634	2014	Pinto	Convergence of Genes and Cellular Pathways Dysregulated in Autism Spectrum Disorders	AGP ID: 16095_1571145001	M	Deletion	N	M	1697281	1733089	35809	3p26.3	3p26.3	3p26.3	D	0	0	0	1	1	1				Pinto et al., 2014
635	2014	Pinto	Convergence of Genes and Cellular Pathways Dysregulated in Autism Spectrum Disorders	AGP ID: 3616_3	M	Deletion	Y		9474320	9498362	24043	3p25.3	3p25.3	3p25.3	P	0	0	0	1	1	1				Pinto et al., 2014
636	2014	Pinto	Convergence of Genes and Cellular Pathways Dysregulated in Autism Spectrum Disorders	AGP ID: 3174_3	M	Deletion	Y		19921061	20096832	175772	3p24.3	3p24.3	3p24.3	P	0	0	0	1	1	1				Pinto et al., 2014
637	2014	Pinto	Convergence of Genes and Cellular Pathways Dysregulated in Autism Spectrum Disorders	AGP ID: 18168_302	M	Deletion	N	M	60043770	60251762	207993	3p14.2	3p14.2	3p14.2	P	0	0	0	1	1	1				Pinto et al., 2014
638	2014	Pinto	Convergence of Genes and Cellular Pathways Dysregulated in Autism Spectrum Disorders	AGP ID: 20000_1010002	F	Deletion	N	M	85622506	85711555	89050	3p12.1	3p12.1	3p12.1	P	0	0	0	1	1	1				Pinto et al., 2014
484	2014	Roberts	Chromosomal Microarray Analysis of Consecutive Individuals With Autism Spectrum Disorders or Learning Disability Presenting for Genetic Services		F	Deletion	N	M	3982658	4937707	955050	3p26.2	3p26.2	3p26.2	D	0	0	0		0	1	0		0	Roberts et al., 2014
533	2014	Tassano	Heterozygous deletion of CHL1 gene: Detailed array-CGH and clinical characterization of a new case and review of the literature		M	Deletion	N	M	93949	1049905	955957	3p26.3	3p26.3	3p26.3	D	1	0	0		0	1	0			Tassano et al., 2014
534	2014	Tassano	Heterozygous deletion of CHL1 gene: Detailed array-CGH and clinical characterization of a new case and review of the literature	Mother	F	Deletion			93949	1049905	955957	3p26.3	3p26.3	3p26.3	D	1	0	0		0	0	0			Tassano et al., 2014
535	2014	Tassano	Heterozygous deletion of CHL1 gene: Detailed array-CGH and clinical characterization of a new case and review of the literature	DECIPHER n.270863	F	Deletion	N		73914	556600	482687	3p26.3	3p26.3	3p26.3	D	1	0	0		0	0			1	Tassano et al., 2014
536	2014	Tassano	Heterozygous deletion of CHL1 gene: Detailed array-CGH and clinical characterization of a new case and review of the literature	DECIPHER n.270863 Parent		Deletion			73914	556600	482687	3p26.3	3p26.3	3p26.3	D	1	0	0		0	0				Tassano et al., 2014
537	2014	Tassano	Heterozygous deletion of CHL1 gene: Detailed array-CGH and clinical characterization of a new case and review of the literature	DECIPHER n.266374	M	Deletion			93969	290777	196809	3p26.3	3p26.3	3p26.3	D	1	0	0		0	1				Tassano et al., 2014
538	2014	Tassano	Heterozygous deletion of CHL1 gene: Detailed array-CGH and clinical characterization of a new case and review of the literature	DECIPHER n.249434	F	Deletion			71146	413752	342607	3p26.3	3p26.3	3p26.3	D	1	0	0		0	1	1		1	Tassano et al., 2014
250	2014	Weehi	Microduplication of 3p26.3 Implicated in Cognitive Development		M	Duplication			231390	1144815	913426	3p26.3	3p26.3	3p26.3	D	1	1	0	0	0	1		0	1	Weehi et al., 2014
411	2013	Battaglia	Confirmation of Chromosomal Microarray as a First-Tier Clinical Diagnostic Test for Individuals With Developmental Delay, Intellectual Disability, Autism Spectrum Disorders and Dysmorphic Features	59	M	Duplication			48015103	53190621	5175519	3p21.31	3p21.1	3p21.31	P	0	0	0	1	1	1	0		1	Battaglia et al., 2013
210	2013	Chen	Prenatal Diagnosis of a Distal 3p Deletion Associated With Fetoplacental Chromosomal Discrepancy and Confined Placental Mosaicism Detected by Array Comparative Genomic Hybridization		F	Deletion	Y		1	7496015	7496015	3pter	3p26.1	3p26.3	D	1	1	1						1	Chen et al., 2013
210	2013	Chen	Prenatal Diagnosis of a Distal 3p Deletion Associated With Fetoplacental Chromosomal Discrepancy and Confined Placental Mosaicism Detected by Array Comparative Genomic Hybridization		F	Duplication	Y		7520750	39943374	32422625	3p26.1	3p22.1	3p26.1	DP	0	0	0						1	Chen et al., 2013
208	2013	Kaur	3p Deletion Syndrome		M	Deletion						3pter	3p25	3p26.3	DP	0	0	0			1		1	1	Kaur and Khetarpal, 2013
187	2013	Kellogg	Deletion of 3p25.3 in a Patient With Intellectual Disability and Dysmorphic Features With Further Definition of a Critical Region		F	Deletion	Y		8980098	9664733	684636	3p25.3	3p25.3	3p25.3	P	0	0	0	1	1	1	0	0	1	Kellogg et al., 2013
188	2013	Kellogg	Deletion of 3p25.3 in a Patient With Intellectual Disability and Dysmorphic Features With Further Definition of a Critical Region	Peltekova et al. 2012	F	Deletion			9367274	10010209	642936	3p25.3	3p25.3	3p25.3	P	0	0	0		0	1	1	1	1	Kellogg et al., 2013
189	2013	Kellogg	Deletion of 3p25.3 in a Patient With Intellectual Disability and Dysmorphic Features With Further Definition of a Critical Region	Riess et al. 2012	F	Deletion	Y		8250541	9491586	1241046	3p26.1	3p25.3	3p26.1	DP	0	0	0		0	1	0		1	Kellogg et al., 2013
190	2013	Kellogg	Deletion of 3p25.3 in a Patient With Intellectual Disability and Dysmorphic Features With Further Definition of a Critical Region	Gunnarsson and Foyn 2010	F	Deletion	Y		8305426	9885334	1579909	3p26.1	3p25.3	3p26.1	DP	0	0	0		0	1	1		1	Kellogg et al., 2013
511	2013	Kousoulidou	Screening of 50 Cypriot Patients with Autism Spectrum Disorders or Autistic Features Using 400K Custom Array-CGH	Patient 5	M	Deletion	N	M	60047028	60238353	191326	3p14.2	3p14.2	3p14.2	P	0	0	0	1	1	1				Kousoulidou et al., 2013
512	2013	Kousoulidou	Screening of 50 Cypriot Patients with Autism Spectrum Disorders or Autistic Features Using 400K Custom Array-CGH	Patient 8	M	Deletion	N	M	6981930	7103523	121594	3p26.1	3p26.1	3p26.1	D	0	0	0	1	1	1				Kousoulidou et al., 2013
681	2013	Krumm	Transmission Disequilibrium of Small CNVs in Simplex Autism	12588.p1	M	Deletion	N	M	7594808	7782093	187286	3p26.1	3p26.1	3p26.1	D	0	0	0			1				Krumm et al., 2013
682	2013	Krumm	Transmission Disequilibrium of Small CNVs in Simplex Autism	12588.s1	M	Deletion	N	M	7594808	7782093	187286	3p26.1	3p26.1	3p26.1	D	0	0	0			0				Krumm et al., 2013
683	2013	Krumm	Transmission Disequilibrium of Small CNVs in Simplex Autism	11824.p1	M	Duplication	N	P	8578870	8672615	93746	3p25.3	3p25.3	3p25.3	P	0	0	0			1				Krumm et al., 2013
684	2013	Krumm	Transmission Disequilibrium of Small CNVs in Simplex Autism	11824.s1	M	Duplication	N	P	8578870	8675624	96755	3p25.3	3p25.3	3p25.3	P	0	0	0			1				Krumm et al., 2013
685	2013	Krumm	Transmission Disequilibrium of Small CNVs in Simplex Autism	12851.p1	M	Duplication	N	M	9867483	9874929	7447	3p25.3	3p25.3	3p25.3	P	0	0	0			1				Krumm et al., 2013
686	2013	Krumm	Transmission Disequilibrium of Small CNVs in Simplex Autism	12851.s1	M	Duplication	N	M	9867483	9871079	3597	3p25.3	3p25.3	3p25.3	P	0	0	0			0				Krumm et al., 2013
687	2013	Krumm	Transmission Disequilibrium of Small CNVs in Simplex Autism	11905.p1	M	Duplication	N	M	12475396	12791331	315936	3p25.2	3p25.2	3p25.2	P	0	0	0			1				Krumm et al., 2013
688	2013	Krumm	Transmission Disequilibrium of Small CNVs in Simplex Autism	12481.p1	M	Duplication	N	M	12632296	12791331	159036	3p25.2	3p25.2	3p25.2	P	0	0	0			1				Krumm et al., 2013
689	2013	Krumm	Transmission Disequilibrium of Small CNVs in Simplex Autism	12481.s1	M	Duplication	N	M	12632296	12791331	159036	3p25.2	3p25.2	3p25.2	P	0	0	0			0				Krumm et al., 2013
690	2013	Krumm	Transmission Disequilibrium of Small CNVs in Simplex Autism	12534.p1	F	Deletion	N	M	12940888	12978197	37310	3p25.2	3p25.2	3p25.2	P	0	0	0			1				Krumm et al., 2013
691	2013	Krumm	Transmission Disequilibrium of Small CNVs in Simplex Autism	12727.p1	M	Duplication	N	M	12940888	12983365	42478	3p25.2	3p25.2	3p25.2	P	0	0	0			1				Krumm et al., 2013
692	2013	Krumm	Transmission Disequilibrium of Small CNVs in Simplex Autism	12727.s1	M	Duplication	N	M	12942481	12983365	40885	3p25.2	3p25.2	3p25.2	P	0	0	0			0				Krumm et al., 2013
693	2013	Krumm	Transmission Disequilibrium of Small CNVs in Simplex Autism	13322.s1	F	Deletion	N	M	31917924	31921322	3399	3p23	3p23	3p23	P	0	0	0			0				Krumm et al., 2013
694	2013	Krumm	Transmission Disequilibrium of Small CNVs in Simplex Autism	11501.s1	M	Duplication	N	P	35833873	35835450	1578	3p22.3	3p22.3	3p22.3	P	0	0	0			0				Krumm et al., 2013
695	2013	Krumm	Transmission Disequilibrium of Small CNVs in Simplex Autism	12383.s1	M	Duplication	N	P	35833873	35835450	1578	3p22.3	3p22.3	3p22.3	P	0	0	0			1				Krumm et al., 2013
696	2013	Krumm	Transmission Disequilibrium of Small CNVs in Simplex Autism	13393.p1	F	Duplication	N	M	35833873	35835450	1578	3p22.3	3p22.3	3p22.3	P	0	0	0			1				Krumm et al., 2013
697	2013	Krumm	Transmission Disequilibrium of Small CNVs in Simplex Autism	13393.s1	F	Duplication	N	M	35833873	35835450	1578	3p22.3	3p22.3	3p22.3	P	0	0	0			0				Krumm et al., 2013
698	2013	Krumm	Transmission Disequilibrium of Small CNVs in Simplex Autism	13512.p1	M	Deletion	N	P	37095341	37096656	1316	3p22.2	3p22.2	3p22.2	P	0	0	0			1				Krumm et al., 2013
699	2013	Krumm	Transmission Disequilibrium of Small CNVs in Simplex Autism	12683.p1	M	Deletion	N	M	57143564	57144339	776	3p14.3	3p14.3	3p14.3	P	0	0	0			1				Krumm et al., 2013
700	2013	Krumm	Transmission Disequilibrium of Small CNVs in Simplex Autism	13094.p1	M	Duplication	N	P	78648062	78796050	147989	3p12.3	3p12.3	3p12.3	P	0	0	0			1				Krumm et al., 2013
701	2013	Krumm	Transmission Disequilibrium of Small CNVs in Simplex Autism	13094.s1	M	Duplication	N	P	78649262	78796050	146789	3p12.3	3p12.3	3p12.3	P	0	0	0			0				Krumm et al., 2013
702	2013	Krumm	Transmission Disequilibrium of Small CNVs in Simplex Autism	12252.p1	M	Deletion	N	M	81627075	81640315	13241	3p12.2	3p12.2	3p12.2	P	0	0	0			1				Krumm et al., 2013
703	2013	Krumm	Transmission Disequilibrium of Small CNVs in Simplex Autism	12252.s1	M	Deletion	N	M	81627075	81640315	13241	3p12.2	3p12.2	3p12.2	P	0	0	0			0				Krumm et al., 2013
209	2013	Mersal	A Saudi Patient With an Interstitial Deletion of Short Arm of Chromosome 3 (p13 to p21) and Its Association With Joubert's Syndrome Features		F	Deletion						3p21	3p13	3p21	P	0	0	0					1		Mersal et al., 2013
117	2013	Palumbo	3p14.1 de novo microdeletion involving the FOXP1 gene in an adult patient with autism, severe speech delay and deficit of motor coordination		M	Deletion	Y		70429306	71437677	1008372	3p13	3p13	3p13	P	0	0	0	1	1	1	1	0		Palumbo et al., 2013
389	2013	Poultney	Identification of Small Exonic CNV from Whole-Exome Sequence Data and Application to Autism Spectrum Disorder	04C28500A	M	Deletion			47125208	47164618	39411	3p21.31	3p21.31	3p21.31	P	0	0	0	0	0	0				Poultney et al., 2013
390	2013	Poultney	Identification of Small Exonic CNV from Whole-Exome Sequence Data and Application to Autism Spectrum Disorder	04C29005A	M	Duplication			15452761	15563134	110374	3p25.1	3p25.1	3p25.1	P	0	0	0	0	0	0				Poultney et al., 2013
391	2013	Poultney	Identification of Small Exonic CNV from Whole-Exome Sequence Data and Application to Autism Spectrum Disorder	04C29036A	M	Duplication			33093248	33249418	156171	3p22.3	3p22.3	3p22.3	P	0	0	0	0	0	0				Poultney et al., 2013
392	2013	Poultney	Identification of Small Exonic CNV from Whole-Exome Sequence Data and Application to Autism Spectrum Disorder	04C31732A	M	Deletion			8543623	8607335	63713	3p25.3	3p25.3	3p25.3	P	0	0	0	0	0	0				Poultney et al., 2013
393	2013	Poultney	Identification of Small Exonic CNV from Whole-Exome Sequence Data and Application to Autism Spectrum Disorder	04C33826A	F	Duplication			57613939	57817259	203321	3p14.3	3p14.3	3p14.3	P	0	0	0	0	0	0				Poultney et al., 2013
394	2013	Poultney	Identification of Small Exonic CNV from Whole-Exome Sequence Data and Application to Autism Spectrum Disorder	04C36576A	M	Deletion			68782291	74570265	5787975	3p14.1	3p12.3	3p14.1	P	0	0	0	0	0	0				Poultney et al., 2013
394	2013	Poultney	Identification of Small Exonic CNV from Whole-Exome Sequence Data and Application to Autism Spectrum Disorder	04C36576A	M	Deletion			77089935	79174689	2084755	3p12.3	3p12.3	3p12.3	P	0	0	0	0	0	0				Poultney et al., 2013
395	2013	Poultney	Identification of Small Exonic CNV from Whole-Exome Sequence Data and Application to Autism Spectrum Disorder	05C40140A	F	Deletion			49311480	49339977	28498	3p21.31	3p21.31	3p21.31	P	0	0	0	0	0	0				Poultney et al., 2013
396	2013	Poultney	Identification of Small Exonic CNV from Whole-Exome Sequence Data and Application to Autism Spectrum Disorder	05C41778	M	Duplication			89176357	89462418	286062	3p11.1	3p11.1	3p11.1	P	0	0	0	0	0	0				Poultney et al., 2013
397	2013	Poultney	Identification of Small Exonic CNV from Whole-Exome Sequence Data and Application to Autism Spectrum Disorder	05C41920	M	Duplication			77526563	77694057	167495	3p12.3	3p12.3	3p12.3	P	0	0	0	0	0	0				Poultney et al., 2013
397	2013	Poultney	Identification of Small Exonic CNV from Whole-Exome Sequence Data and Application to Autism Spectrum Disorder	05C41920	M	Duplication			89156897	89528654	371758	3p11.1	3p11.1	3p11.1	P	0	0	0	0	0	0				Poultney et al., 2013
398	2013	Poultney	Identification of Small Exonic CNV from Whole-Exome Sequence Data and Application to Autism Spectrum Disorder	05C42568A	F	Deletion			41705096	41759355	54260	3p22.1	3p22.1	3p22.1	P	0	0	0	0	0	0				Poultney et al., 2013
399	2013	Poultney	Identification of Small Exonic CNV from Whole-Exome Sequence Data and Application to Autism Spectrum Disorder	05C45305	F	Duplication			8543623	9483425	939803	3p25.3	3p25.3	3p25.3	P	0	0	0	0	0	0				Poultney et al., 2013
400	2013	Poultney	Identification of Small Exonic CNV from Whole-Exome Sequence Data and Application to Autism Spectrum Disorder	05HI3668A	M	Duplication			39151518	39186749	35232	3p22.2	3p22.2	3p22.2	P	0	0	0	1	1	1				Poultney et al., 2013
401	2013	Poultney	Identification of Small Exonic CNV from Whole-Exome Sequence Data and Application to Autism Spectrum Disorder	05HI4029A	M	Duplication			15137478	15520891	383414	3p25.1	3p25.1	3p25.1	P	0	0	0	1	1	1				Poultney et al., 2013
402	2013	Poultney	Identification of Small Exonic CNV from Whole-Exome Sequence Data and Application to Autism Spectrum Disorder	98HI0029B	F	Deletion			52011885	52015036	3152	3p21.2	3p21.2	3p21.2	P	0	0	0	1	1	1				Poultney et al., 2013
403	2013	Poultney	Identification of Small Exonic CNV from Whole-Exome Sequence Data and Application to Autism Spectrum Disorder	98HI0240A	M	Deletion			11399890	11406210	6321	3p25.3	3p25.3	3p25.3	P	0	0	0	1	1	1				Poultney et al., 2013
403	2013	Poultney	Identification of Small Exonic CNV from Whole-Exome Sequence Data and Application to Autism Spectrum Disorder	98HI0240A	M	Deletion			38035162	38037340	2179	3p22.2	3p22.2	3p22.2	P	0	0	0	1	1	1				Poultney et al., 2013
404	2013	Poultney	Identification of Small Exonic CNV from Whole-Exome Sequence Data and Application to Autism Spectrum Disorder	98HI0515B	M	Deletion			48289113	48310278	21166	3p21.31	3p21.31	3p21.31	P	0	0	0	1	1	1				Poultney et al., 2013
405	2013	Poultney	Identification of Small Exonic CNV from Whole-Exome Sequence Data and Application to Autism Spectrum Disorder	98HI0582A	M	Duplication			14223058	14239618	16561	3p25.1	3p25.1	3p25.1	P	0	0	0	1	1	1				Poultney et al., 2013
406	2013	Poultney	Identification of Small Exonic CNV from Whole-Exome Sequence Data and Application to Autism Spectrum Disorder	99HI1129A	M	Deletion			57994290	58118660	124371	3p14.3	3p14.3	3p14.3	P	0	0	0	1	1	1				Poultney et al., 2013
407	2013	Poultney	Identification of Small Exonic CNV from Whole-Exome Sequence Data and Application to Autism Spectrum Disorder	HI4457	M	Duplication			2613186	2944691	331506	3p26.3	3p26.3	3p26.3	D	0	0	1	1	1	1				Poultney et al., 2013
408	2013	Poultney	Identification of Small Exonic CNV from Whole-Exome Sequence Data and Application to Autism Spectrum Disorder	HI4709	M	Duplication			37116513	37190476	73964	3p22.2	3p22.2	3p22.2	P	0	0	0	1	1	1				Poultney et al., 2013
409	2013	Poultney	Identification of Small Exonic CNV from Whole-Exome Sequence Data and Application to Autism Spectrum Disorder	98HI0587A	M	Duplication			97851540	98217477	365938	3p11.1	3p11.1	3p11.1	P	0	0	0	1	1	1				Poultney et al., 2013
410	2013	Poultney	Identification of Small Exonic CNV from Whole-Exome Sequence Data and Application to Autism Spectrum Disorder	00HI1663A	F	Duplication			97806015	98217477	411463	3p11.1	3p11.1	3p11.1	P	0	0	0	1	1	1				Poultney et al., 2013
833	2013	Sajan	Both Rare and De Novo Copy Number Variants Are Prevalent in Agenesis of the Corpus Callosum but Not in Cerebellar Hypoplasia or Polymicrogyria	From Sanders 2011		Deletion			37257074	37432212	175139	3p22.2	3p22.2	3p22.2	P	0	0	0	1	1	1				Sajan et al., 2013
834	2013	Sajan	Both Rare and De Novo Copy Number Variants Are Prevalent in Agenesis of the Corpus Callosum but Not in Cerebellar Hypoplasia or Polymicrogyria	From Sanders 2011		Deletion			4133580	4852348	718769	3p26.2	3p26.2	3p26.2	D	0	0	0	1	1	1				Sajan et al., 2013
835	2013	Sajan	Both Rare and De Novo Copy Number Variants Are Prevalent in Agenesis of the Corpus Callosum but Not in Cerebellar Hypoplasia or Polymicrogyria	From Sanders 2011		Deletion			67223272	72356021	5132750	3p14.1	3p13	3p14.1	P	0	0	0	1	1	1				Sajan et al., 2013
836	2013	Sajan	Both Rare and De Novo Copy Number Variants Are Prevalent in Agenesis of the Corpus Callosum but Not in Cerebellar Hypoplasia or Polymicrogyria	LR01-044		Duplication			75869130	75950641	81512	3p12.3	3p12.3	3p12.3	P	0	0	0					1		Sajan et al., 2013
837	2013	Sajan	Both Rare and De Novo Copy Number Variants Are Prevalent in Agenesis of the Corpus Callosum but Not in Cerebellar Hypoplasia or Polymicrogyria	LR08-095		Deletion			69483938	69649601	165664	3p14.1	3p14.1	3p14.1	P	0	0	0					1		Sajan et al., 2013
838	2013	Sajan	Both Rare and De Novo Copy Number Variants Are Prevalent in Agenesis of the Corpus Callosum but Not in Cerebellar Hypoplasia or Polymicrogyria	LP95-020		Duplication			60363362	60620174	256813	3p14.2	3p14.2	3p14.2	P	0	0	0					1		Sajan et al., 2013
839	2013	Sajan	Both Rare and De Novo Copy Number Variants Are Prevalent in Agenesis of the Corpus Callosum but Not in Cerebellar Hypoplasia or Polymicrogyria	LR00-086		Duplication			58876696	60171577	1294882	3p14.2	3p14.2	3p14.2	P	0	0	0					1		Sajan et al., 2013
839	2013	Sajan	Both Rare and De Novo Copy Number Variants Are Prevalent in Agenesis of the Corpus Callosum but Not in Cerebellar Hypoplasia or Polymicrogyria	LR00-086		Duplication			58473883	58598384	124502	3p14.3	3p14.2	3p14.3	P	0	0	0					1		Sajan et al., 2013
840	2013	Sajan	Both Rare and De Novo Copy Number Variants Are Prevalent in Agenesis of the Corpus Callosum but Not in Cerebellar Hypoplasia or Polymicrogyria	1124-0		Deletion			37341463	37537145	195683	3p22.2	3p22.2	3p22.2	P	0	0	0					1		Sajan et al., 2013
841	2013	Sajan	Both Rare and De Novo Copy Number Variants Are Prevalent in Agenesis of the Corpus Callosum but Not in Cerebellar Hypoplasia or Polymicrogyria	LR04-038		Duplication			37341463	37506860	165398	3p22.2	3p22.2	3p22.2	P	0	0	0					1		Sajan et al., 2013
842	2013	Sajan	Both Rare and De Novo Copy Number Variants Are Prevalent in Agenesis of the Corpus Callosum but Not in Cerebellar Hypoplasia or Polymicrogyria	1198-0		Duplication			35798283	35900876	102594	3p22.3	3p22.3	3p22.3	P	0	0	0					1		Sajan et al., 2013
843	2013	Sajan	Both Rare and De Novo Copy Number Variants Are Prevalent in Agenesis of the Corpus Callosum but Not in Cerebellar Hypoplasia or Polymicrogyria	LP95-051a1		Duplication			35798283	35900876	102594	3p22.3	3p22.3	3p22.3	P	0	0	0					1		Sajan et al., 2013
844	2013	Sajan	Both Rare and De Novo Copy Number Variants Are Prevalent in Agenesis of the Corpus Callosum but Not in Cerebellar Hypoplasia or Polymicrogyria	LR03-419		Deletion			28435369	28575463	140095	3p24.1	3p24.1	3p24.1	P	0	0	0					1		Sajan et al., 2013
845	2013	Sajan	Both Rare and De Novo Copy Number Variants Are Prevalent in Agenesis of the Corpus Callosum but Not in Cerebellar Hypoplasia or Polymicrogyria	1645-0		Deletion			4067922	4124176	56255	3p26.2	3p26.2	3p26.2	D	0	0	0					1		Sajan et al., 2013
846	2013	Sajan	Both Rare and De Novo Copy Number Variants Are Prevalent in Agenesis of the Corpus Callosum but Not in Cerebellar Hypoplasia or Polymicrogyria	LR02-109		Duplication			1067927	1403635	335709	3p26.3	3p26.3	3p26.3	D	0	1	0					1		Sajan et al., 2013
35	2013	Say	Partial Trisomy 3p and Partial Monosomy 11q Associated With Double Outlet Right Ventricle and Septum Pellucidum Et Vergae: A Case Report		M	Duplication	N	P				3pter	3p22.2	3p26.3	DP	1	1	1						1	Say et al., 2013
258	2013	Shoukier	Microduplication of 3p26.3 in Nonsyndromic Intellectual Disability Indicates an Important Role of CHL1 for Normal Cognitive Function		F	Duplication						3p26.3	3p26.3	3p26.3	D	1	0	0			1	1			Shoukier et al., 2013
612	2013	Walker	Identification of candidate intergenic risk loci in autism spectrum disorder	2-1213-003	M	Deletion	N	P	34984049	35102773	118725	3p22.3	3p22.3	3p22.3	P	0	0	0	1	1	1				Walker and Scherer, 2013
613	2013	Walker	Identification of candidate intergenic risk loci in autism spectrum disorder	3-0100-000	M	Duplication	N	M	35086691	35094736	8046	3p22.3	3p22.3	3p22.3	P	0	0	0	1	1	1				Walker and Scherer, 2013
614	2013	Walker	Identification of candidate intergenic risk loci in autism spectrum disorder	8-14032-600		Duplication			87266573	87301699	35127	3p11.2	3p11.2	3p11.2	P	0	0	0	1	1	1				Walker and Scherer, 2013
615	2013	Walker	Identification of candidate intergenic risk loci in autism spectrum disorder	8-14186-3050		Deletion			60013672	60200705	187034	3p14.2	3p14.2	3p14.2	P	0	0	0	1	1	1				Walker and Scherer, 2013
792	2013	Wiśniowiecka-Kowalnik	Application of Custom-Designed Oligonucleotide Array CGH in 145 Patients With Autistic Spectrum Disorders	Patient 8	M	Duplication	N	P	33669383	34886828	1217446	3p22.3	3p22.3	3p22.3	P	0	0	0	1	1	1				Wiśniowiecka-Kowalnik et al., 2013
38	2012	Chen	Partial Monosomy 3p (3p26.2 --> Pter) and Partial Trisomy 5q (5q34 --> Qter) in a Girl With Coarctation of the Aorta, Congenital Heart Defects, Short Stature, Microcephaly and Developmental Delay		F	Deletion						3pter	3p26.2	3p26.3	D	1	1	1			1			1	Chen et al., 2012
214	2012	Chen	Pure Partial Monosomy 3p (3p25.3 → Pter): Prenatal Diagnosis and Array Comparative Genomic Hybridization Characterization		F	Deletion	Y		64096	9357258	9293163	3p26.3	3p25.3	3p26.3	DP	1	1	1						1	Chen et al., 2012
215	2012	Chen	Partial Monosomy 3p (3p26.2 --> Pter) and Partial Trisomy 5q (5q34 --> Qter) in a Girl With Coarctation of the Aorta, Congenital Heart Defects, Short Stature, Microcephaly and Developmental Delay		F	Deletion	N	P	1	4790000	4790000	3pter	3p26.2	3p26.3	D	1	1	1						1	Chen et al., 2012
216	2012	Coelho	3p Deletion Syndrome: Implications for Cochlear Implantation		M	Deletion														0	1			1	Coelho et al., 2012
711	2012	Gai	Rare Structural Variation of Synapse and Neurotransmission Genes in Autism	AU1156301		Deletion			947059	989483	42425	3p26.3	3p26.3	3p26.3	D	0	0	0	1	1	1				Gai et al., 2012
712	2012	Gai	Rare Structural Variation of Synapse and Neurotransmission Genes in Autism	AU1916302		Duplication			947059	1306135	359077	3p26.3	3p26.3	3p26.3	D	0	1	0	1	1	1				Gai et al., 2012
713	2012	Gai	Rare Structural Variation of Synapse and Neurotransmission Genes in Autism	AU1916302		Duplication			1475657	1894850	419194	3p26.3	3p26.3	3p26.3	D	0	0	0	1	1	1				Gai et al., 2012
714	2012	Gai	Rare Structural Variation of Synapse and Neurotransmission Genes in Autism	AU1070302		Duplication			2004929	2934627	929699	3p26.3	3p26.3	3p26.3	D	0	0	1	1	1	1				Gai et al., 2012
715	2012	Gai	Rare Structural Variation of Synapse and Neurotransmission Genes in Autism	AU1493301		Deletion			3974670	4213196	238527	3p26.1	3p26.1	3p26.1	D	0	0	0	1	1	1				Gai et al., 2012
716	2012	Gai	Rare Structural Variation of Synapse and Neurotransmission Genes in Autism	AU1616301		Deletion			4110452	4140733	30282	3p26.1	3p26.1	3p26.1	D	0	0	0	1	1	1				Gai et al., 2012
717	2012	Gai	Rare Structural Variation of Synapse and Neurotransmission Genes in Autism	AU1251302		Deletion			7053179	7144453	91275	3p26.1	3p26.1	3p26.1	D	0	0	0	1	1	1				Gai et al., 2012
718	2012	Gai	Rare Structural Variation of Synapse and Neurotransmission Genes in Autism	AU1655302		Deletion			7064629	7172715	108087	3p26.1	3p26.1	3p26.1	D	0	0	0	1	1	1				Gai et al., 2012
719	2012	Gai	Rare Structural Variation of Synapse and Neurotransmission Genes in Autism	AU1655301		Deletion			7065422	7172715	107294	3p26.1	3p26.1	3p26.1	D	0	0	0	1	1	1				Gai et al., 2012
720	2012	Gai	Rare Structural Variation of Synapse and Neurotransmission Genes in Autism	AU1325304		Duplication			12599763	12780910	181148	3p25.2	3p25.2	3p25.2	P	0	0	0	1	1	1				Gai et al., 2012
721	2012	Gai	Rare Structural Variation of Synapse and Neurotransmission Genes in Autism	AU1377302		Deletion			12763938	12832493	68556	3p25.2	3p25.2	3p25.2	P	0	0	0	1	1	1				Gai et al., 2012
722	2012	Gai	Rare Structural Variation of Synapse and Neurotransmission Genes in Autism	AU1523304		Duplication			15165591	15512996	347406	3p25.1	3p25.1	3p25.1	P	0	0	0	1	1	1				Gai et al., 2012
723	2012	Gai	Rare Structural Variation of Synapse and Neurotransmission Genes in Autism	AU1616314		Deletion			26021365	26120190	98826	3p24.2	3p24.2	3p24.2	P	0	0	0	1	1	1				Gai et al., 2012
724	2012	Gai	Rare Structural Variation of Synapse and Neurotransmission Genes in Autism	AU1388301		Deletion			26021365	26121049	99685	3p24.2	3p24.2	3p24.2	P	0	0	0	1	1	1				Gai et al., 2012
725	2012	Gai	Rare Structural Variation of Synapse and Neurotransmission Genes in Autism	AU1388302		Deletion			26021365	26121049	99685	3p24.2	3p24.2	3p24.2	P	0	0	0	1	1	1				Gai et al., 2012
726	2012	Gai	Rare Structural Variation of Synapse and Neurotransmission Genes in Autism	AU1407302		Deletion			59948342	59961969	13628	3p14.2	3p14.2	3p14.2	P	0	0	0	1	1	1				Gai et al., 2012
727	2012	Gai	Rare Structural Variation of Synapse and Neurotransmission Genes in Autism	AU1616314		Deletion			60266915	60370300	103386	3p14.2	3p14.2	3p14.2	P	0	0	0	1	1	1				Gai et al., 2012
728	2012	Gai	Rare Structural Variation of Synapse and Neurotransmission Genes in Autism	AU1582302		Deletion			60357868	60380044	22177	3p14.2	3p14.2	3p14.2	P	0	0	0	1	1	1				Gai et al., 2012
729	2012	Gai	Rare Structural Variation of Synapse and Neurotransmission Genes in Autism	AU044004		Duplication			858851	1118424	259574	3p26.3	3p26.3	3p26.3	D	0	1	0	1	1	1				Gai et al., 2012
730	2012	Gai	Rare Structural Variation of Synapse and Neurotransmission Genes in Autism	AU0920302		Deletion			1056998	1217096	160099	3p26.3	3p26.3	3p26.3	D	0	1	0	1	1	1				Gai et al., 2012
731	2012	Gai	Rare Structural Variation of Synapse and Neurotransmission Genes in Autism	AU038004		Deletion			1090904	1217096	126193	3p26.3	3p26.3	3p26.3	D	0	1	0	1	1	1				Gai et al., 2012
732	2012	Gai	Rare Structural Variation of Synapse and Neurotransmission Genes in Autism	AU025503		Duplication			1561672	1697281	135610	3p26.3	3p26.3	3p26.3	D	0	0	0	1	1	1				Gai et al., 2012
733	2012	Gai	Rare Structural Variation of Synapse and Neurotransmission Genes in Autism	AU025506		Duplication			1561672	1697281	135610	3p26.3	3p26.3	3p26.3	D	0	0	0	1	1	1				Gai et al., 2012
734	2012	Gai	Rare Structural Variation of Synapse and Neurotransmission Genes in Autism	AU036404		Deletion			1862885	1915922	53038	3p26.3	3p26.3	3p26.3	D	0	0	0	1	1	1				Gai et al., 2012
735	2012	Gai	Rare Structural Variation of Synapse and Neurotransmission Genes in Autism	AU066004		Deletion			2187318	2856134	668817	3p26.3	3p26.3	3p26.3	D	0	0	1	1	1	1				Gai et al., 2012
736	2012	Gai	Rare Structural Variation of Synapse and Neurotransmission Genes in Autism	AU066005		Deletion			2187318	2856134	668817	3p26.3	3p26.3	3p26.3	D	0	0	1	1	1	1				Gai et al., 2012
737	2012	Gai	Rare Structural Variation of Synapse and Neurotransmission Genes in Autism	AU005303		Duplication			3562732	3841316	278585	3p26.2	3p26.1	3p26.2	D	0	0	0	1	1	1				Gai et al., 2012
738	2012	Gai	Rare Structural Variation of Synapse and Neurotransmission Genes in Autism	AU005304		Duplication			3562732	3841316	278585	3p26.2	3p26.1	3p26.2	D	0	0	0	1	1	1				Gai et al., 2012
739	2012	Gai	Rare Structural Variation of Synapse and Neurotransmission Genes in Autism	AU004904		Deletion			4110452	4140733	30282	3p26.1	3p26.1	3p26.1	D	0	0	0	1	1	1				Gai et al., 2012
740	2012	Gai	Rare Structural Variation of Synapse and Neurotransmission Genes in Autism	AU074503		Deletion			4168500	4249646	81147	3p26.1	3p26.1	3p26.1	D	0	0	0	1	1	1				Gai et al., 2012
741	2012	Gai	Rare Structural Variation of Synapse and Neurotransmission Genes in Autism	AU048206		Deletion			4347513	4395255	47743	3p26.1	3p26.1	3p26.1	D	0	0	0	1	1	1				Gai et al., 2012
742	2012	Gai	Rare Structural Variation of Synapse and Neurotransmission Genes in Autism	AU046503		Duplication			11738001	11868950	130950	3p25.2	3p25.2	3p25.2	P	0	0	0	1	1	1				Gai et al., 2012
743	2012	Gai	Rare Structural Variation of Synapse and Neurotransmission Genes in Autism	AU039904		Duplication			12610706	12780910	170205	3p25.2	3p25.2	3p25.2	P	0	0	0	1	1	1				Gai et al., 2012
744	2012	Gai	Rare Structural Variation of Synapse and Neurotransmission Genes in Autism	AU039903		Duplication			12611255	12780910	169656	3p25.2	3p25.2	3p25.2	P	0	0	0	1	1	1				Gai et al., 2012
745	2012	Gai	Rare Structural Variation of Synapse and Neurotransmission Genes in Autism	AU078704		Deletion			59921424	59943393	21970	3p14.2	3p14.2	3p14.2	P	0	0	0	1	1	1				Gai et al., 2012
746	2012	Gai	Rare Structural Variation of Synapse and Neurotransmission Genes in Autism	AU003404		Deletion			67702162	69105609	1403448	3p14.1	3p14.1	3p14.1	P	0	0	0	1	1	1				Gai et al., 2012
747	2012	Gai	Rare Structural Variation of Synapse and Neurotransmission Genes in Autism	AU0616303		Deletion			76735829	76839657	103829	3p12.3	3p12.3	3p12.3	P	0	0	0	1	1	1				Gai et al., 2012
748	2012	Gai	Rare Structural Variation of Synapse and Neurotransmission Genes in Autism	AU0616304		Deletion			76735829	76839657	103829	3p12.3	3p12.3	3p12.3	P	0	0	0	1	1	1				Gai et al., 2012
749	2012	Gai	Rare Structural Variation of Synapse and Neurotransmission Genes in Autism	AU008404		Deletion			57839689	58107019	267331	3p14.3	3p14.3	3p14.3	P	0	0	0	1	1	1				Gai et al., 2012
825	2012	Girirajan	Phenotypic Heterogeneity of Genomic Disorders and Rare Copy-Number Variants	GC35416	M	Deletion			76807356	88278201	11470846	3p12.3	3p11.2	3p12.3	P	0	0	0			1			1	Girirajan et al., 2012
787	2012	Griswold	Evaluation of Copy Number Variations Reveals Novel Candidate Genes in Autism Spectrum Disorder-Associated Pathways	Family 7804: Sibling 1	F	Deletion	N	P	10823410	10943172	119763	3p25.3	3p25.3	3p25.3	P	0	0	0	1	1	1				Griswold et al., 2012
788	2012	Griswold	Evaluation of Copy Number Variations Reveals Novel Candidate Genes in Autism Spectrum Disorder-Associated Pathways	Family 7804: Sibling 2	F	Deletion	N	P	10823410	10943172	119763	3p25.3	3p25.3	3p25.3	P	0	0	0	1	1	1				Griswold et al., 2012
789	2012	Griswold	Evaluation of Copy Number Variations Reveals Novel Candidate Genes in Autism Spectrum Disorder-Associated Pathways	Family 7804: Father	F	Deletion			10823410	10943172	119763	3p25.3	3p25.3	3p25.3	P	0	0	0	0	1	1				Griswold et al., 2012
211	2012	Guo	Disruption of Contactin 4 in two subjects with autism in Chinese population	PR1		Duplication			2003928	2795025	791098	3p26.3	3p26.3	3p26.3	D	0	0	1	1	1	1				Guo et al., 2012
212	2012	Guo	Disruption of Contactin 4 in two subjects with autism in Chinese population	PR2		Deletion			2205425	2859375	653951	3p26.3	3p26.3	3p26.3	D	0	0	1	1	1	1				Guo et al., 2012
213	2012	Guo	Disruption of Contactin 4 in two subjects with autism in Chinese population	PR3		Duplication			2548148	2548531	384	3p26.3	3p26.3	3p26.3	D	0	0	1	1	1	1				Guo et al., 2012
41	2012	Han	A Case of Partial Trisomy 3p Syndrome With Rare Clinical Manifestations		F	Duplication	N	P				3pter	3p21.1	3p26.3	DP	1	1	1					1	1	Han et al., 2012
486	2012	Iourov	Molecular Karyotyping by Array CGH in a Russian Cohort of Children With Intellectual Disability, Autism, Epilepsy and Congenital Anomalies	Case 8		Duplication			200000	36550871	36350872	3p26.3	3p22.3	3p26.3	DP	1	1	1		0	1	1		1	Iourov et al., 2012
487	2012	Iourov	Molecular Karyotyping by Array CGH in a Russian Cohort of Children With Intellectual Disability, Autism, Epilepsy and Congenital Anomalies	Case 12		Deletion			42284371	44741252	2456882	3p22.1	3p21.32	3p22.1	P	0	0	0	1	1	1		1		Iourov et al., 2012
750	2012	Leblond	Genetic and Functional Analyses of SHANK2 Mutations Suggest a Multiple Hit Model of Autism Spectrum Disorders	6319_3		Deletion	N	M	2392491	2462197	69707	3p26.3	3p26.3	3p26.3	D	0	0	1	1	1	1				Leblond et al., 2012
750	2012	Leblond	Genetic and Functional Analyses of SHANK2 Mutations Suggest a Multiple Hit Model of Autism Spectrum Disorders	6319_3		Deletion	N		53003023	53029767	26745	3p21.1	3p21.1	3p21.1	P	0	0	0	1	1	1				Leblond et al., 2012
751	2012	Leblond	Genetic and Functional Analyses of SHANK2 Mutations Suggest a Multiple Hit Model of Autism Spectrum Disorders	5237_3		Deletion	N	M	75502426	75679402	176977	3p12.3	3p12.3	3p12.3	P	0	0	0	1	1	1				Leblond et al., 2012
601	2012	Lesca	Epileptic encephalopathies of the Landau‐Kleffner and continuous spike and waves during slow‐wave sleep types: Genomic dissection makes the link with autism	003a	M	Duplication	N	M	87917810	88778873	861064	3p11.2	3p11.2	3p11.2	P	0	0	0		0	0	1			Lesca et al., 2012
602	2012	Lesca	Epileptic encephalopathies of the Landau‐Kleffner and continuous spike and waves during slow‐wave sleep types: Genomic dissection makes the link with autism	DY34	M	Duplication	N	M	1414614	1620145	205532	3p26.3	3p26.3	3p26.3	D	0	1	0		0	0	1			Lesca et al., 2012
462	2012	O'Roak	Sporadic autism exomes reveal a highly interconnected protein network of de novo mutations	11696.p1		Deletion	Y		37265222	37416340	151119	3p22.2	3p22.2	3p22.2	P	0	0	0	1	1	1				O'Roak et al., 2012
463	2012	O'Roak	Sporadic autism exomes reveal a highly interconnected protein network of de novo mutations	13008.p1		Deletion	N	P	28443079	28490738	47660	3p24.1	3p24.1	3p24.1	P	0	0	0	1	1	1				O'Roak et al., 2012
603	2012	Prasad	A Discovery Resource of Rare Copy Number Variations in Individuals with Autism Spectrum Disorder	88032	M	Deletion						3p26.3	3p26.3	3p26.3	D	0	0	0	1	1	1				Prasad et al., 2012
604	2012	Prasad	A Discovery Resource of Rare Copy Number Variations in Individuals with Autism Spectrum Disorder	156900	M	Deletion	N	M				3p12.3	3p12.3	3p12.3	P	0	0	0	1	1	1				Prasad et al., 2012
605	2012	Prasad	A Discovery Resource of Rare Copy Number Variations in Individuals with Autism Spectrum Disorder	52335	F	Deletion						3p12.3	3p12.3	3p12.3	P	0	0	0	1	1	1				Prasad et al., 2012
606	2012	Prasad	A Discovery Resource of Rare Copy Number Variations in Individuals with Autism Spectrum Disorder	117525L	F	Deletion						3p26.1	3p26.1	3p26.1	D	0	0	0	1	1	1				Prasad et al., 2012
607	2012	Prasad	A Discovery Resource of Rare Copy Number Variations in Individuals with Autism Spectrum Disorder	58016	M	Duplication	N	P				3p22.2	3p22.2	3p22.2	P	0	0	0	1	1	1				Prasad et al., 2012
608	2012	Prasad	A Discovery Resource of Rare Copy Number Variations in Individuals with Autism Spectrum Disorder	L656	M	Deletion	N	M				3p14.2	3p14.2	3p14.2	P	0	0	0	1	1	1				Prasad et al., 2012
609	2012	Prasad	A Discovery Resource of Rare Copy Number Variations in Individuals with Autism Spectrum Disorder	61180-L	M	Deletion						3p21.31	3p21.31	3p21.31	P	0	0	0	1	1	1				Prasad et al., 2012
610	2012	Prasad	A Discovery Resource of Rare Copy Number Variations in Individuals with Autism Spectrum Disorder	96280L	M	Deletion						3p12.3	3p12.3	3p12.3	P	0	0	0	1	1	1				Prasad et al., 2012
611	2012	Prasad	A Discovery Resource of Rare Copy Number Variations in Individuals with Autism Spectrum Disorder	47378	M	Deletion						3p25.1	3p25.1	3p25.1	P	0	0	0	1	1	1				Prasad et al., 2012
39	2012	Rivera	A familial rearrangement(3;5;9) with paternal and maternal transmission leading to a duplication 3p/deletion 5p infant	Proband	M	Duplication	N	M				3pter	3p24.3	3p26.3	DP	1	1	1		0	1			1	RiveraI and Domínguez, 2012
40	2012	Rivera	A familial rearrangement(3;5;9) with paternal and maternal transmission leading to a duplication 3p/deletion 5p infant	Mother	F		N	P				3pter		3p26.3	D					0	0	0	0	0	RiveraI and Domínguez, 2012
37	2012	Sims	A Rare Chromosome 3 Imbalance and Its Clinical Implications		M	Deletion	N	M	56669	1850707	1794039	3p26.3	3p26.3	3p26.3	D	1	1	0					1	1	Sims et al., 2012
818	2012	Tabet	Autism Multiplex Family With 16p11.2p12.2 Microduplication Syndrome in Monozygotic Twins and Distal 16p11.2 Deletion in Their Brother	Patient 1	M	Deletion	N	M	74185282	74280502	95221	3p12.3	3p12.3	3p12.3	P	0	0	0	1	1	1				Tabet et al., 2012
819	2012	Tabet	Autism Multiplex Family With 16p11.2p12.2 Microduplication Syndrome in Monozygotic Twins and Distal 16p11.2 Deletion in Their Brother	Patient 1 Mother	F	Deletion			74185282	74280502	95221	3p12.3	3p12.3	3p12.3	P	0	0	0	0	0	0				Tabet et al., 2012
116	2012	Ţuţulan-Cunită	3p Interstitial Deletion: Novel Case Report and Review		M	Deletion			65317864	77902945	12585082	3p14.1	3p12.3	3p14.1	P	0	0	0			1			1	Ţuţulan-Cunită et al., 2012
786	2011	Bremer	Copy Number Variation Characteristics in Subpopulations of Patients With Autism Spectrum Disorders	Case 14	F	Duplication	N		1	10068676	10068676	3pter	3p25.3	3p26.3	DP	1	1	1	1	1	1				Bremer et al., 2011
820	2011	Celestino-Soper	Use of Array CGH to Detect Exonic Copy Number Variants Throughout the Genome in Autism Families Detects a Novel Deletion in TMLHE	11076	M	Deletion	Y		47552596	47552831	236	3p21.31	3p21.31	3p21.31	P	0	0	0	0	0	0				Celestino-Soper et al., 2011
821	2011	Celestino-Soper	Use of Array CGH to Detect Exonic Copy Number Variants Throughout the Genome in Autism Families Detects a Novel Deletion in TMLHE	11399	M	Deletion	Y		71802482	71802651	170	3p13	3p13	3p13	P	0	0	0	0	0	0				Celestino-Soper et al., 2011
822	2011	Celestino-Soper	Use of Array CGH to Detect Exonic Copy Number Variants Throughout the Genome in Autism Families Detects a Novel Deletion in TMLHE	11452	M	Deletion	Y		49721441	49728510	7070	3p21.31	3p21.31	3p21.31	P	0	0	0	0	0	0				Celestino-Soper et al., 2011
823	2011	Celestino-Soper	Use of Array CGH to Detect Exonic Copy Number Variants Throughout the Genome in Autism Families Detects a Novel Deletion in TMLHE	11510	M	Deletion	Y		47284533	47284710	178	3p21.31	3p21.31	3p21.31	P	0	0	0	0	0	0				Celestino-Soper et al., 2011
824	2011	Celestino-Soper	Use of Array CGH to Detect Exonic Copy Number Variants Throughout the Genome in Autism Families Detects a Novel Deletion in TMLHE	11554	M	Duplication	Y		50312993	50313046	54	3p21.31	3p21.31	3p21.31	P	0	0	0	0	0	0				Celestino-Soper et al., 2011
42	2011	Chen	Mosaic deletion-duplication syndrome of chromosome 3: Prenatal molecular cytogenetic diagnosis using cultured and uncultured amniocytes and association with fetoplacental discrepancy		F	Deletion			134741	287068	152328	3pter	3p26.3	3p26.3	D	1	0	0						1	Chen et al., 2011
828	2011	Chung	Phenotypic Spectrum Associated With Duplication of Xp11.22-p11.23 Includes Autism Spectrum Disorder			Deletion	N	P	75509785	75722584	212800	3p12.3	3p12.3	3p12.3	P	0	0	0	1	1	1				Chung et al., 2011
223	2011	Cottrell	Contactin 4 as an Autism Susceptibility Locus	A154	M	Deletion	N	M	1711180	2245625	534446	3p26.3	3p26.3	3p26.3	D	0	0	1	1	1	1			0	Cottrell et al., 2011
224	2011	Cottrell	Contactin 4 as an Autism Susceptibility Locus	A154 Sister	F	Deletion	N	M	1711180	2245625	534446	3p26.3	3p26.3	3p26.3	D	0	0	1	1	1	1			0	Cottrell et al., 2011
225	2011	Cottrell	Contactin 4 as an Autism Susceptibility Locus	A154 Mother	F	Deletion			1711180	2245625	534446	3p26.3	3p26.3	3p26.3	D	0	0	1	0	0	0	0		0	Cottrell et al., 2011
220	2011	Cuoco	Microarray based analysis of an inherited terminal 3p26.3 deletion, containing only the CHL1 gene, from a normal father to his two affected children	Proband	M	Deletion	N	P	62075	957743	895669	3p26.3	3p26.3	3p26.3	D	1	0	0		0	1	1	1	1	Cuoco et al., 2011
221	2011	Cuoco	Microarray based analysis of an inherited terminal 3p26.3 deletion, containing only the CHL1 gene, from a normal father to his two affected children	Brother	M	Deletion	N	P	62075	957743	895669	3p26.3	3p26.3	3p26.3	D	1	0	0		0	1	0		1	Cuoco et al., 2011
222	2011	Cuoco	Microarray based analysis of an inherited terminal 3p26.3 deletion, containing only the CHL1 gene, from a normal father to his two affected children	Father	M	Deletion			62075	957743	895669	3p26.3	3p26.3	3p26.3	D	1	0	0	0	0	0	0		0	Cuoco et al., 2011
647	2011	Girirajan	Relative Burden of Large CNVs on a Range of Neurodevelopmental Phenotypes	Si163		Deletion	Y		59681529	79199503	19517975	3p14.2	3p12.3	3p14.2	P	0	0	0	1	1	1				Girirajan et al., 2011
648	2011	Girirajan	Relative Burden of Large CNVs on a Range of Neurodevelopmental Phenotypes	Si140		Deletion	Y		67276200	72402720	5126521	3p14.1	3p13	3p14.1	P	0	0	0	1	1	1				Girirajan et al., 2011
649	2011	Girirajan	Relative Burden of Large CNVs on a Range of Neurodevelopmental Phenotypes	Si128		Duplication	N	P	84868129	85439477	571349	3p12.2	3p12.1	3p12.2	P	0	0	0	1	1	1				Girirajan et al., 2011
650	2011	Girirajan	Relative Burden of Large CNVs on a Range of Neurodevelopmental Phenotypes	2509		Deletion	Y		71242809	77832202	6589394	3p13	3p12.3	3p13	P	0	0	0		0	1				Girirajan et al., 2011
651	2011	Girirajan	Relative Burden of Large CNVs on a Range of Neurodevelopmental Phenotypes	Si129		Deletion			60053947	60389581	335635	3p14.2	3p14.2	3p14.2	P	0	0	0	1	1	1				Girirajan et al., 2011
652	2011	Girirajan	Relative Burden of Large CNVs on a Range of Neurodevelopmental Phenotypes	Si109		Duplication			52067645	52538624	470980	3p21.2	3p21.1	3p21.2	P	0	0	0	1	1	1				Girirajan et al., 2011
653	2011	Girirajan	Relative Burden of Large CNVs on a Range of Neurodevelopmental Phenotypes	Si193		Duplication			1247585	1988592	741008	3p26.3	3p26.3	3p26.3	D	0	1	0	1	1	1				Girirajan et al., 2011
654	2011	Girirajan	Relative Burden of Large CNVs on a Range of Neurodevelopmental Phenotypes	TrMR_03445_292395A09		Duplication			62489009	63295392	806384	3p14.2	3p14.2	3p14.2	P	0	0	0		0	1				Girirajan et al., 2011
655	2011	Girirajan	Relative Burden of Large CNVs on a Range of Neurodevelopmental Phenotypes	TrMR_02509_292543A04		Deletion			71242809	76307358	5064550	3p13	3p12.3	3p13	P	0	0	0		0	1				Girirajan et al., 2011
656	2011	Girirajan	Relative Burden of Large CNVs on a Range of Neurodevelopmental Phenotypes	TrMR_03260_294469A07		Deletion			20611876	21023346	411471	3p24.3	3p24.3	3p24.3	P	0	0	0		0	1				Girirajan et al., 2011
657	2011	Girirajan	Relative Burden of Large CNVs on a Range of Neurodevelopmental Phenotypes	3445		Duplication	N	P	62489781	63320060	830280	3p14.2	3p14.2	3p14.2	P	0	0	0		0	1				Girirajan et al., 2011
658	2011	Girirajan	Relative Burden of Large CNVs on a Range of Neurodevelopmental Phenotypes	3448		Duplication	Y		50846910	58424157	7577248	3p21.31	3p14.3	3p21.2	P	0	0	0		0	1				Girirajan et al., 2011
659	2011	Girirajan	Relative Burden of Large CNVs on a Range of Neurodevelopmental Phenotypes	GB59		Deletion			75515820	75708211	192392	3p12.3	3p12.3	3p12.3	P	0	0	0		0	1				Girirajan et al., 2011
660	2011	Girirajan	Relative Burden of Large CNVs on a Range of Neurodevelopmental Phenotypes	GB6		Deletion			51962705	52538287	575583	3p21.2	3p21.1	3p21.2	P	0	0	0		0	1				Girirajan et al., 2011
661	2011	Girirajan	Relative Burden of Large CNVs on a Range of Neurodevelopmental Phenotypes	GB70		Deletion			52247637	52538287	290651	3p21.2	3p21.1	3p21.2	P	0	0	0		0	1				Girirajan et al., 2011
218	2011	Guilherme	Clinical, Cytogenetic and Molecular Study in a Case of r(3) With 3p Deletion and Review of the Literature			Deletion	Y					3pter	3p26.1	3p26.3	D	1	1	1			1				Guilherme et al., 2011
529	2011	Itsara	De Novo Rates and Selection of Large Copy Number Variation	HI4074		Deletion			65674445	65725691	51247	3p14.1	3p14.1	3p14.1	P	0	0	0	1	1	1				Itsara et al., 2010
286	2011	Kaminsky	An Evidence-Based Approach to Establish the Functional and Clinical Significance of Copy Number Variants in Intellectual and Developmental Disabilities	ISCA00000038		Deletion			92735	245708	152974	3p26.3	3p26.3	3p26.3	D	1	0	0			1				Kaminsky et al., 2011
287	2011	Kaminsky	An Evidence-Based Approach to Establish the Functional and Clinical Significance of Copy Number Variants in Intellectual and Developmental Disabilities	ISCA00000128		Duplication	N	P	2317852	2771629	453778	3p26.3	3p26.3	3p26.3	D	0	0	1			1				Kaminsky et al., 2011
288	2011	Kaminsky	An Evidence-Based Approach to Establish the Functional and Clinical Significance of Copy Number Variants in Intellectual and Developmental Disabilities	ISCA00000168		Duplication	N	M	6492841	7302181	809341	3p26.1	3p26.1	3p26.1	D	0	0	0			1				Kaminsky et al., 2011
289	2011	Kaminsky	An Evidence-Based Approach to Establish the Functional and Clinical Significance of Copy Number Variants in Intellectual and Developmental Disabilities	ISCA00000781		Duplication			1467662	2771629	1303968	3p26.3	3p26.3	3p26.3	D	0	0	1			1				Kaminsky et al., 2011
290	2011	Kaminsky	An Evidence-Based Approach to Establish the Functional and Clinical Significance of Copy Number Variants in Intellectual and Developmental Disabilities	ISCA00000795		Deletion	Y		61931561	68597673	6666113	3p14.2	3p14.1	3p14.2	P	0	0	0			1				Kaminsky et al., 2011
291	2011	Kaminsky	An Evidence-Based Approach to Establish the Functional and Clinical Significance of Copy Number Variants in Intellectual and Developmental Disabilities	ISCA00000836		Deletion			2001210	6869668	4868459	3p26.3	3p26.1	3p26.3	D	0	0	1			1				Kaminsky et al., 2011
292	2011	Kaminsky	An Evidence-Based Approach to Establish the Functional and Clinical Significance of Copy Number Variants in Intellectual and Developmental Disabilities	ISCA00000858		Duplication			9238494	9743705	505212	3p25.3	3p25.3	3p25.3	P	0	0	0			1				Kaminsky et al., 2011
293	2011	Kaminsky	An Evidence-Based Approach to Establish the Functional and Clinical Significance of Copy Number Variants in Intellectual and Developmental Disabilities	ISCA00000894		Deletion			885017	1358678	473662	3p26.3	3p26.3	3p26.3	D	0	1	0			1				Kaminsky et al., 2011
294	2011	Kaminsky	An Evidence-Based Approach to Establish the Functional and Clinical Significance of Copy Number Variants in Intellectual and Developmental Disabilities	ISCA00000954		Duplication			2237633	2937629	699997	3p26.3	3p26.3	3p26.3	D	0	0	1			1				Kaminsky et al., 2011
295	2011	Kaminsky	An Evidence-Based Approach to Establish the Functional and Clinical Significance of Copy Number Variants in Intellectual and Developmental Disabilities	ISCA00000997		Deletion	Y		70549922	71570262	1020341	3p13	3p13	3p13	P	0	0	0			1				Kaminsky et al., 2011
296	2011	Kaminsky	An Evidence-Based Approach to Establish the Functional and Clinical Significance of Copy Number Variants in Intellectual and Developmental Disabilities	ISCA00001003		Deletion			60063393	60816454	753062	3p14.2	3p14.2	3p14.2	P	0	0	0			1				Kaminsky et al., 2011
297	2011	Kaminsky	An Evidence-Based Approach to Establish the Functional and Clinical Significance of Copy Number Variants in Intellectual and Developmental Disabilities	ISCA00001039		Deletion	Y		54054085	66021176	11967092	3p21.1	3p14.1	3p21.1	P	0	0	0			1				Kaminsky et al., 2011
298	2011	Kaminsky	An Evidence-Based Approach to Establish the Functional and Clinical Significance of Copy Number Variants in Intellectual and Developmental Disabilities	ISCA00001041		Deletion			153757	207555	53799	3p26.3	3p26.3	3p26.3	D	1	0	0			1				Kaminsky et al., 2011
299	2011	Kaminsky	An Evidence-Based Approach to Establish the Functional and Clinical Significance of Copy Number Variants in Intellectual and Developmental Disabilities	ISCA00001048		Duplication			68949	37164571	37095623	3p26.3	3p22.2	3p26.3	DP	1	1	1			1				Kaminsky et al., 2011
300	2011	Kaminsky	An Evidence-Based Approach to Establish the Functional and Clinical Significance of Copy Number Variants in Intellectual and Developmental Disabilities	ISCA00001223		Deletion			20070947	23875231	3804285	3p24.3	3p24.2	3p24.3	P	0	0	0			1				Kaminsky et al., 2011
301	2011	Kaminsky	An Evidence-Based Approach to Establish the Functional and Clinical Significance of Copy Number Variants in Intellectual and Developmental Disabilities	ISCA00001228		Duplication	N	M	78353722	79597301	1243580	3p12.3	3p12.3	3p12.3	P	0	0	0			1				Kaminsky et al., 2011
302	2011	Kaminsky	An Evidence-Based Approach to Establish the Functional and Clinical Significance of Copy Number Variants in Intellectual and Developmental Disabilities	ISCA00001259		Duplication			1013431	1840696	827266	3p26.3	3p26.3	3p26.3	D	0	1	0			1				Kaminsky et al., 2011
303	2011	Kaminsky	An Evidence-Based Approach to Establish the Functional and Clinical Significance of Copy Number Variants in Intellectual and Developmental Disabilities	ISCA00001583		Duplication	N	M	80452424	87600056	7147633	3p12.3	3p11.2	3p12.3	P	0	0	0			1				Kaminsky et al., 2011
304	2011	Kaminsky	An Evidence-Based Approach to Establish the Functional and Clinical Significance of Copy Number Variants in Intellectual and Developmental Disabilities	ISCA00001652		Deletion	N	M	187711	1035145	847435	3p26.3	3p26.3	3p26.3	D	1	1	0			1				Kaminsky et al., 2011
305	2011	Kaminsky	An Evidence-Based Approach to Establish the Functional and Clinical Significance of Copy Number Variants in Intellectual and Developmental Disabilities	ISCA00001671		Deletion	N	P	261300	1225834	964535	3p26.3	3p26.3	3p26.3	D	1	1	0			1				Kaminsky et al., 2011
306	2011	Kaminsky	An Evidence-Based Approach to Establish the Functional and Clinical Significance of Copy Number Variants in Intellectual and Developmental Disabilities	ISCA00001679		Duplication	N	M	65750989	66861439	1110451	3p14.1	3p14.1	3p14.1	P	0	0	0			1				Kaminsky et al., 2011
307	2011	Kaminsky	An Evidence-Based Approach to Establish the Functional and Clinical Significance of Copy Number Variants in Intellectual and Developmental Disabilities	ISCA00001714		Deletion	Y		37199	1225893	1188695	3p26.3	3p26.3	3p26.3	D	1	1	0			1				Kaminsky et al., 2011
308	2011	Kaminsky	An Evidence-Based Approach to Establish the Functional and Clinical Significance of Copy Number Variants in Intellectual and Developmental Disabilities	ISCA00001714		Deletion	Y		3212681	3519986	307306	3p26.2	3p26.2	3p26.2	D	0	0	0			1				Kaminsky et al., 2011
309	2011	Kaminsky	An Evidence-Based Approach to Establish the Functional and Clinical Significance of Copy Number Variants in Intellectual and Developmental Disabilities	ISCA00001750		Duplication			19931878	25554468	5622591	3p24.3	3p24.2	3p24.3	P	0	0	0			1				Kaminsky et al., 2011
310	2011	Kaminsky	An Evidence-Based Approach to Establish the Functional and Clinical Significance of Copy Number Variants in Intellectual and Developmental Disabilities	ISCA00001765		Duplication			57872057	58370695	498639	3p14.3	3p14.3	3p14.3	P	0	0	0			1				Kaminsky et al., 2011
311	2011	Kaminsky	An Evidence-Based Approach to Establish the Functional and Clinical Significance of Copy Number Variants in Intellectual and Developmental Disabilities	ISCA00001767		Deletion	Y		83044828	90311062	7266235	3p12.2	3p11.1	3p12.2	P	0	0	0			1				Kaminsky et al., 2011
312	2011	Kaminsky	An Evidence-Based Approach to Establish the Functional and Clinical Significance of Copy Number Variants in Intellectual and Developmental Disabilities	ISCA00001821		Duplication	N	M	47884484	48276485	392002	3p21.31	3p21.31	3p21.31	P	0	0	0			1				Kaminsky et al., 2011
313	2011	Kaminsky	An Evidence-Based Approach to Establish the Functional and Clinical Significance of Copy Number Variants in Intellectual and Developmental Disabilities	ISCA00001848		Duplication	N	P	8108352	8759272	650921	3p26.1	3p25.3	3p26.1	DP	0	0	0			1				Kaminsky et al., 2011
314	2011	Kaminsky	An Evidence-Based Approach to Establish the Functional and Clinical Significance of Copy Number Variants in Intellectual and Developmental Disabilities	ISCA00001852		Duplication	N	M	12625007	12819153	194147	3p25.2	3p25.2	3p25.2	P	0	0	0			1				Kaminsky et al., 2011
315	2011	Kaminsky	An Evidence-Based Approach to Establish the Functional and Clinical Significance of Copy Number Variants in Intellectual and Developmental Disabilities	ISCA00001907		Duplication	N	P	12625007	12819153	194147	3p25.2	3p25.2	3p25.2	P	0	0	0			1				Kaminsky et al., 2011
316	2011	Kaminsky	An Evidence-Based Approach to Establish the Functional and Clinical Significance of Copy Number Variants in Intellectual and Developmental Disabilities	ISCA00001917		Deletion			80526	6994189	6913664	3p26.3	3p26.1	3p26.3	D	1	1	1			1				Kaminsky et al., 2011
317	2011	Kaminsky	An Evidence-Based Approach to Establish the Functional and Clinical Significance of Copy Number Variants in Intellectual and Developmental Disabilities	ISCA00001969		Duplication			12616357	12765446	149090	3p25.2	3p25.2	3p25.2	P	0	0	0			1				Kaminsky et al., 2011
318	2011	Kaminsky	An Evidence-Based Approach to Establish the Functional and Clinical Significance of Copy Number Variants in Intellectual and Developmental Disabilities	ISCA00002022		Deletion			81636154	85259739	3623586	3p12.2	3p12.1	3p12.2	P	0	0	0			1				Kaminsky et al., 2011
319	2011	Kaminsky	An Evidence-Based Approach to Establish the Functional and Clinical Significance of Copy Number Variants in Intellectual and Developmental Disabilities	ISCA00002024		Deletion			80526	9524653	9444128	3p26.3	3p25.3	3p26.3	DP	1	1	1			1				Kaminsky et al., 2011
320	2011	Kaminsky	An Evidence-Based Approach to Establish the Functional and Clinical Significance of Copy Number Variants in Intellectual and Developmental Disabilities	ISCA00002031		Deletion			77106831	77182306	75476	3p12.3	3p12.3	3p12.3	P	0	0	0			1				Kaminsky et al., 2011
321	2011	Kaminsky	An Evidence-Based Approach to Establish the Functional and Clinical Significance of Copy Number Variants in Intellectual and Developmental Disabilities	ISCA00002071		Duplication	N	M	58493594	60154209	1660616	3p14.3	3p14.2	3p14.3	P	0	0	0			1				Kaminsky et al., 2011
322	2011	Kaminsky	An Evidence-Based Approach to Establish the Functional and Clinical Significance of Copy Number Variants in Intellectual and Developmental Disabilities	ISCA00002091		Deletion	N	P	80526	4725470	4644945	3p26.3	3p26.2	3p26.3	D	1	1	1			1				Kaminsky et al., 2011
323	2011	Kaminsky	An Evidence-Based Approach to Establish the Functional and Clinical Significance of Copy Number Variants in Intellectual and Developmental Disabilities	ISCA00002116		Deletion			64721964	78541938	13819975	3p14.1	3p12.3	3p14.1	P	0	0	0			1				Kaminsky et al., 2011
324	2011	Kaminsky	An Evidence-Based Approach to Establish the Functional and Clinical Significance of Copy Number Variants in Intellectual and Developmental Disabilities	ISCA00002197		Deletion	Y		70428008	74996919	4568912	3p13	3p12.3	3p13	P	0	0	0			1				Kaminsky et al., 2011
325	2011	Kaminsky	An Evidence-Based Approach to Establish the Functional and Clinical Significance of Copy Number Variants in Intellectual and Developmental Disabilities	ISCA00002225		Duplication			80526	19527096	19446571	3p26.3	3p24.3	3p26.3	DP	1	1	1			1				Kaminsky et al., 2011
326	2011	Kaminsky	An Evidence-Based Approach to Establish the Functional and Clinical Significance of Copy Number Variants in Intellectual and Developmental Disabilities	ISCA00002243		Duplication	N	M	2594331	3632467	1038137	3p26.3	3p26.2	3p26.3	D	0	0	1			1				Kaminsky et al., 2011
327	2011	Kaminsky	An Evidence-Based Approach to Establish the Functional and Clinical Significance of Copy Number Variants in Intellectual and Developmental Disabilities	ISCA00002249		Duplication	N	M	262500	1113964	851465	3p26.3	3p26.3	3p26.3	D	1	1	0			1				Kaminsky et al., 2011
328	2011	Kaminsky	An Evidence-Based Approach to Establish the Functional and Clinical Significance of Copy Number Variants in Intellectual and Developmental Disabilities	ISCA00002278		Deletion			4763650	5443461	679812	3p26.1	3p26.1	3p26.1	D	0	0	0			1				Kaminsky et al., 2011
329	2011	Kaminsky	An Evidence-Based Approach to Establish the Functional and Clinical Significance of Copy Number Variants in Intellectual and Developmental Disabilities	ISCA00002283		Duplication			80526	1225893	1145368	3p26.3	3p26.3	3p26.3	D	1	1	0			1				Kaminsky et al., 2011
330	2011	Kaminsky	An Evidence-Based Approach to Establish the Functional and Clinical Significance of Copy Number Variants in Intellectual and Developmental Disabilities	ISCA00002344		Deletion			32338878	36792101	4453224	3p22.3	3p22.2	3p22.3	P	0	0	0			1				Kaminsky et al., 2011
331	2011	Kaminsky	An Evidence-Based Approach to Establish the Functional and Clinical Significance of Copy Number Variants in Intellectual and Developmental Disabilities	ISCA00002436		Duplication			80526	342311	261786	3p26.3	3p26.3	3p26.3	D	1	0	0			1				Kaminsky et al., 2011
332	2011	Kaminsky	An Evidence-Based Approach to Establish the Functional and Clinical Significance of Copy Number Variants in Intellectual and Developmental Disabilities	ISCA00002439		Deletion			9410033	9972855	562823	3p25.3	3p25.3	3p25.3	P	0	0	0			1				Kaminsky et al., 2011
333	2011	Kaminsky	An Evidence-Based Approach to Establish the Functional and Clinical Significance of Copy Number Variants in Intellectual and Developmental Disabilities	ISCA00002465		Deletion			80526	8274796	8194271	3p26.3	3p26.1	3p26.3	D	1	1	1			1				Kaminsky et al., 2011
334	2011	Kaminsky	An Evidence-Based Approach to Establish the Functional and Clinical Significance of Copy Number Variants in Intellectual and Developmental Disabilities	ISCA00002468		Deletion			49473437	55323568	5850132	3p21.31	3p14.3	3p21.31	P	0	0	0			1				Kaminsky et al., 2011
335	2011	Kaminsky	An Evidence-Based Approach to Establish the Functional and Clinical Significance of Copy Number Variants in Intellectual and Developmental Disabilities	ISCA00002488		Deletion			61134686	61363458	228773	3p14.2	3p14.2	3p14.2	P	0	0	0			1				Kaminsky et al., 2011
336	2011	Kaminsky	An Evidence-Based Approach to Establish the Functional and Clinical Significance of Copy Number Variants in Intellectual and Developmental Disabilities	ISCA00002521		Duplication			2575438	2717148	141711	3p26.3	3p26.3	3p26.3	D	0	0	1			1				Kaminsky et al., 2011
337	2011	Kaminsky	An Evidence-Based Approach to Establish the Functional and Clinical Significance of Copy Number Variants in Intellectual and Developmental Disabilities	ISCA00002544		Deletion	Y		10036464	12267857	2231394	3p25.3	3p25.2	3p25.3	P	0	0	0			1				Kaminsky et al., 2011
338	2011	Kaminsky	An Evidence-Based Approach to Establish the Functional and Clinical Significance of Copy Number Variants in Intellectual and Developmental Disabilities	ISCA00002620		Deletion			68949	11106255	11037307	3p26.3	3p25.3	3p26.3	DP	1	1	1			1				Kaminsky et al., 2011
339	2011	Kaminsky	An Evidence-Based Approach to Establish the Functional and Clinical Significance of Copy Number Variants in Intellectual and Developmental Disabilities	ISCA00002644		Duplication	N	M	7992421	9054817	1062397	3p26.1	3p25.3	3p26.1	DP	0	0	0			1				Kaminsky et al., 2011
340	2011	Kaminsky	An Evidence-Based Approach to Establish the Functional and Clinical Significance of Copy Number Variants in Intellectual and Developmental Disabilities	ISCA00002668		Duplication	N	P	41913093	42353115	440023	3p22.1	3p22.1	3p22.1	P	0	0	0			1				Kaminsky et al., 2011
341	2011	Kaminsky	An Evidence-Based Approach to Establish the Functional and Clinical Significance of Copy Number Variants in Intellectual and Developmental Disabilities	ISCA00003774		Deletion	N	P	83497991	88278200	4780210	3p12.2	3p11.1	3p12.2	P	0	0	0			1				Kaminsky et al., 2011
342	2011	Kaminsky	An Evidence-Based Approach to Establish the Functional and Clinical Significance of Copy Number Variants in Intellectual and Developmental Disabilities	ISCA00003881		Duplication			30639499	30672852	33354	3p24.1	3p24.1	3p24.1	P	0	0	0			1				Kaminsky et al., 2011
343	2011	Kaminsky	An Evidence-Based Approach to Establish the Functional and Clinical Significance of Copy Number Variants in Intellectual and Developmental Disabilities	ISCA00003903		Deletion	Y		9670981	10245371	574391	3p25.3	3p25.3	3p25.3	P	0	0	0			1				Kaminsky et al., 2011
344	2011	Kaminsky	An Evidence-Based Approach to Establish the Functional and Clinical Significance of Copy Number Variants in Intellectual and Developmental Disabilities	ISCA00003942		Duplication	N	M	1840637	2660772	820136	3p26.3	3p26.3	3p26.3	D	0	0	1			1				Kaminsky et al., 2011
345	2011	Kaminsky	An Evidence-Based Approach to Establish the Functional and Clinical Significance of Copy Number Variants in Intellectual and Developmental Disabilities	ISCA00003956		Deletion			7417623	9467135	2049513	3p26.1	3p25.3	3p26.1	DP	0	0	0			1				Kaminsky et al., 2011
346	2011	Kaminsky	An Evidence-Based Approach to Establish the Functional and Clinical Significance of Copy Number Variants in Intellectual and Developmental Disabilities	ISCA00003996		Duplication			2073937	2492050	418114	3p26.3	3p26.3	3p26.3	D	0	0	1			1				Kaminsky et al., 2011
347	2011	Kaminsky	An Evidence-Based Approach to Establish the Functional and Clinical Significance of Copy Number Variants in Intellectual and Developmental Disabilities	ISCA00004050		Deletion	N	M	884817	1358819	474003	3p26.3	3p26.3	3p26.3	D	0	1	0			1				Kaminsky et al., 2011
348	2011	Kaminsky	An Evidence-Based Approach to Establish the Functional and Clinical Significance of Copy Number Variants in Intellectual and Developmental Disabilities	ISCA00004056		Duplication			11479802	38936038	27456237	3p25.3	3p22.2	3p25.3	P	0	0	0			1				Kaminsky et al., 2011
349	2011	Kaminsky	An Evidence-Based Approach to Establish the Functional and Clinical Significance of Copy Number Variants in Intellectual and Developmental Disabilities	ISCA00004079		Deletion			14070270	15028197	957928	3p25.1	3p25.1	3p25.1	P	0	0	0			1				Kaminsky et al., 2011
350	2011	Kaminsky	An Evidence-Based Approach to Establish the Functional and Clinical Significance of Copy Number Variants in Intellectual and Developmental Disabilities	ISCA00004150		Duplication	N	P	2062011	3516765	1454755	3p26.3	3p26.2	3p26.3	D	0	0	1			1				Kaminsky et al., 2011
351	2011	Kaminsky	An Evidence-Based Approach to Establish the Functional and Clinical Significance of Copy Number Variants in Intellectual and Developmental Disabilities	ISCA00004194		Deletion			85846563	86691269	844707	3p12.1	3p12.1	3p12.1	P	0	0	0			1				Kaminsky et al., 2011
352	2011	Kaminsky	An Evidence-Based Approach to Establish the Functional and Clinical Significance of Copy Number Variants in Intellectual and Developmental Disabilities	ISCA00004258		Duplication			85401578	86404983	1003406	3p12.1	3p12.1	3p12.1	P	0	0	0			1				Kaminsky et al., 2011
353	2011	Kaminsky	An Evidence-Based Approach to Establish the Functional and Clinical Significance of Copy Number Variants in Intellectual and Developmental Disabilities	ISCA00004381		Deletion			68949	8598723	8529775	3p26.3	3p25.3	3p26.3	DP	1	1	1			1				Kaminsky et al., 2011
354	2011	Kaminsky	An Evidence-Based Approach to Establish the Functional and Clinical Significance of Copy Number Variants in Intellectual and Developmental Disabilities	ISCA00004392		Duplication	N	P	1172423	2001410	828988	3p26.3	3p26.3	3p26.3	D	0	1	0			1				Kaminsky et al., 2011
355	2011	Kaminsky	An Evidence-Based Approach to Establish the Functional and Clinical Significance of Copy Number Variants in Intellectual and Developmental Disabilities	ISCA00004445		Deletion	Y		33078695	36845935	3767241	3p22.3	3p22.2	3p22.3	P	0	0	0			1				Kaminsky et al., 2011
356	2011	Kaminsky	An Evidence-Based Approach to Establish the Functional and Clinical Significance of Copy Number Variants in Intellectual and Developmental Disabilities	ISCA00004508		Deletion	N	M	79727004	81390071	1663068	3p12.3	3p12.3	3p12.3	P	0	0	0			1				Kaminsky et al., 2011
357	2011	Kaminsky	An Evidence-Based Approach to Establish the Functional and Clinical Significance of Copy Number Variants in Intellectual and Developmental Disabilities	ISCA00004524		Duplication	N	M	89631130	90387531	756402	3p11.1	3p11.1	3p11.1	P	0	0	0			1				Kaminsky et al., 2011
358	2011	Kaminsky	An Evidence-Based Approach to Establish the Functional and Clinical Significance of Copy Number Variants in Intellectual and Developmental Disabilities	ISCA00004528		Deletion	N	M	312699	1578822	1266124	3p26.3	3p26.3	3p26.3	D	1	1	0			1				Kaminsky et al., 2011
359	2011	Kaminsky	An Evidence-Based Approach to Establish the Functional and Clinical Significance of Copy Number Variants in Intellectual and Developmental Disabilities	ISCA00004549		Duplication			68749	20296623	20227875	3p26.3	3p24.3	3p26.3	DP	1	1	1			1				Kaminsky et al., 2011
360	2011	Kaminsky	An Evidence-Based Approach to Establish the Functional and Clinical Significance of Copy Number Variants in Intellectual and Developmental Disabilities	ISCA00004555		Duplication			68949	29265277	29196329	3p26.3	3p24.1	3p26.3	DP	1	1	1			1				Kaminsky et al., 2011
361	2011	Kaminsky	An Evidence-Based Approach to Establish the Functional and Clinical Significance of Copy Number Variants in Intellectual and Developmental Disabilities	ISCA00004648		Deletion			30639499	30683013	43515	3p24.1	3p24.1	3p24.1	P	0	0	0			1				Kaminsky et al., 2011
362	2011	Kaminsky	An Evidence-Based Approach to Establish the Functional and Clinical Significance of Copy Number Variants in Intellectual and Developmental Disabilities	ISCA00004673		Deletion	N	P	2317852	3235941	918090	3p26.3	3p26.2	3p26.3	D	0	0	1			1				Kaminsky et al., 2011
363	2011	Kaminsky	An Evidence-Based Approach to Establish the Functional and Clinical Significance of Copy Number Variants in Intellectual and Developmental Disabilities	ISCA00004692		Deletion			8598464	12031738	3433275	3p25.3	3p25.2	3p25.3	P	0	0	0			1				Kaminsky et al., 2011
364	2011	Kaminsky	An Evidence-Based Approach to Establish the Functional and Clinical Significance of Copy Number Variants in Intellectual and Developmental Disabilities	ISCA00004721		Duplication			74803442	75554577	751136	3p12.3	3p12.3	3p12.3	P	0	0	0			1				Kaminsky et al., 2011
365	2011	Kaminsky	An Evidence-Based Approach to Establish the Functional and Clinical Significance of Copy Number Variants in Intellectual and Developmental Disabilities	ISCA00004745		Duplication			41896999	42566775	669777	3p22.1	3p22.1	3p22.1	P	0	0	0			1				Kaminsky et al., 2011
366	2011	Kaminsky	An Evidence-Based Approach to Establish the Functional and Clinical Significance of Copy Number Variants in Intellectual and Developmental Disabilities	ISCA00004751		Deletion	N	P	85846563	86691269	844707	3p12.1	3p12.1	3p12.1	P	0	0	0			1				Kaminsky et al., 2011
367	2011	Kaminsky	An Evidence-Based Approach to Establish the Functional and Clinical Significance of Copy Number Variants in Intellectual and Developmental Disabilities	ISCA00004763		Duplication	N	P	7302122	7596066	293945	3p26.1	3p26.1	3p26.1	D	0	0	0			1				Kaminsky et al., 2011
368	2011	Kaminsky	An Evidence-Based Approach to Establish the Functional and Clinical Significance of Copy Number Variants in Intellectual and Developmental Disabilities	ISCA00004764		Deletion			2366139	2448198	82060	3p26.3	3p26.3	3p26.3	D	0	0	1			1				Kaminsky et al., 2011
369	2011	Kaminsky	An Evidence-Based Approach to Establish the Functional and Clinical Significance of Copy Number Variants in Intellectual and Developmental Disabilities	ISCA00004813		Duplication			80395273	83498050	3102778	3p12.3	3p12.2	3p12.3	P	0	0	0			1				Kaminsky et al., 2011
370	2011	Kaminsky	An Evidence-Based Approach to Establish the Functional and Clinical Significance of Copy Number Variants in Intellectual and Developmental Disabilities	ISCA00004839		Deletion			30655109	30672852	17744	3p24.1	3p24.1	3p24.1	P	0	0	0			1				Kaminsky et al., 2011
371	2011	Kaminsky	An Evidence-Based Approach to Establish the Functional and Clinical Significance of Copy Number Variants in Intellectual and Developmental Disabilities	ISCA00004840		Duplication			59704439	60945041	1240603	3p14.2	3p14.2	3p14.2	P	0	0	0			1				Kaminsky et al., 2011
372	2011	Kaminsky	An Evidence-Based Approach to Establish the Functional and Clinical Significance of Copy Number Variants in Intellectual and Developmental Disabilities	ISCA00004850		Duplication	N	P	80499419	81125997	626579	3p12.3	3p12.3	3p12.3	P	0	0	0			1				Kaminsky et al., 2011
373	2011	Kaminsky	An Evidence-Based Approach to Establish the Functional and Clinical Significance of Copy Number Variants in Intellectual and Developmental Disabilities	ISCA00004893		Duplication			2037706	2546325	508620	3p26.3	3p26.3	3p26.3	D	0	0	1			1				Kaminsky et al., 2011
374	2011	Kaminsky	An Evidence-Based Approach to Establish the Functional and Clinical Significance of Copy Number Variants in Intellectual and Developmental Disabilities	ISCA00004909		Deletion	N	M	60420786	60492899	72114	3p14.2	3p14.2	3p14.2	P	0	0	0			1				Kaminsky et al., 2011
375	2011	Kaminsky	An Evidence-Based Approach to Establish the Functional and Clinical Significance of Copy Number Variants in Intellectual and Developmental Disabilities	ISCA00004939		Duplication			18269972	20153553	1883582	3p24.3	3p24.3	3p24.3	P	0	0	0			1				Kaminsky et al., 2011
376	2011	Kaminsky	An Evidence-Based Approach to Establish the Functional and Clinical Significance of Copy Number Variants in Intellectual and Developmental Disabilities	ISCA00004952		Duplication	N	M	884817	1358819	474003	3p26.3	3p26.3	3p26.3	D	0	1	0			1				Kaminsky et al., 2011
377	2011	Kaminsky	An Evidence-Based Approach to Establish the Functional and Clinical Significance of Copy Number Variants in Intellectual and Developmental Disabilities	ISCA00004980		Deletion			30645424	30672852	27429	3p24.1	3p24.1	3p24.1	P	0	0	0			1				Kaminsky et al., 2011
378	2011	Kaminsky	An Evidence-Based Approach to Establish the Functional and Clinical Significance of Copy Number Variants in Intellectual and Developmental Disabilities	ISCA00005058		Deletion	N	M	53296535	57034436	3737902	3p21.1	3p14.3	3p21.1	P	0	0	0			1				Kaminsky et al., 2011
379	2011	Kaminsky	An Evidence-Based Approach to Establish the Functional and Clinical Significance of Copy Number Variants in Intellectual and Developmental Disabilities	ISCA00005080		Duplication			80499419	81125997	626579	3p12.3	3p12.3	3p12.3	P	0	0	0			1				Kaminsky et al., 2011
380	2011	Kaminsky	An Evidence-Based Approach to Establish the Functional and Clinical Significance of Copy Number Variants in Intellectual and Developmental Disabilities	ISCA00005239		Deletion	N	M	18196209	22694508	4498300	3p24.3	3p24.3	3p24.3	P	0	0	0			1				Kaminsky et al., 2011
381	2011	Kaminsky	An Evidence-Based Approach to Establish the Functional and Clinical Significance of Copy Number Variants in Intellectual and Developmental Disabilities	ISCA00005253		Duplication			85906546	86925406	1018861	3p12.1	3p12.1	3p12.1	P	0	0	0			1				Kaminsky et al., 2011
382	2011	Kaminsky	An Evidence-Based Approach to Establish the Functional and Clinical Significance of Copy Number Variants in Intellectual and Developmental Disabilities	ISCA00005296		Duplication	N	P	1467662	2771629	1303968	3p26.3	3p26.3	3p26.3	D	0	0	1			1				Kaminsky et al., 2011
383	2011	Kaminsky	An Evidence-Based Approach to Establish the Functional and Clinical Significance of Copy Number Variants in Intellectual and Developmental Disabilities	ISCA00005327		Duplication			641257	1358678	717422	3p26.3	3p26.3	3p26.3	D	0	1	0			1				Kaminsky et al., 2011
384	2011	Kaminsky	An Evidence-Based Approach to Establish the Functional and Clinical Significance of Copy Number Variants in Intellectual and Developmental Disabilities	ISCA00005333		Duplication	N	M	78271333	78822388	551056	3p12.3	3p12.3	3p12.3	P	0	0	0			1				Kaminsky et al., 2011
385	2011	Kaminsky	An Evidence-Based Approach to Establish the Functional and Clinical Significance of Copy Number Variants in Intellectual and Developmental Disabilities	ISCA00005354		Deletion	N	M	1276800	1578681	301882	3p26.3	3p26.3	3p26.3	D	0	1	0			1				Kaminsky et al., 2011
386	2011	Kaminsky	An Evidence-Based Approach to Establish the Functional and Clinical Significance of Copy Number Variants in Intellectual and Developmental Disabilities	ISCA00005368		Deletion			1013431	2435246	1421816	3p26.3	3p26.3	3p26.3	D	0	1	1			1				Kaminsky et al., 2011
387	2011	Kaminsky	An Evidence-Based Approach to Establish the Functional and Clinical Significance of Copy Number Variants in Intellectual and Developmental Disabilities	ISCA00005371		Duplication	Y		58493594	60154209	1660616	3p14.3	3p14.2	3p14.3	P	0	0	0			1				Kaminsky et al., 2011
388	2011	Kaminsky	An Evidence-Based Approach to Establish the Functional and Clinical Significance of Copy Number Variants in Intellectual and Developmental Disabilities	ISCA00005381		Duplication	N	M	7518602	7772494	253893	3p26.1	3p26.1	3p26.1	D	0	0	0			1				Kaminsky et al., 2011
760	2011	Levy	Rare De Novo and Transmitted Copy-Number Variation in Autistic Spectrum Disorders	11046.p1	M	Deletion			4133021	4854563	721543	3p26.2	3p26.2	3p26.2	D	0	0	0	1	1	1				Levy et al., 2011
760	2011	Levy	Rare De Novo and Transmitted Copy-Number Variation in Autistic Spectrum Disorders	11046.p1	M	Duplication			5013460	5026532	13073	3p26.2	3p26.2	3p26.2	D	0	0	0	1	1	1				Levy et al., 2011
761	2011	Levy	Rare De Novo and Transmitted Copy-Number Variation in Autistic Spectrum Disorders	11696.p1	M	Deletion			37253000	37428450	175451	3p22.2	3p22.2	3p22.2	P	0	0	0	1	1	1				Levy et al., 2011
762	2011	Levy	Rare De Novo and Transmitted Copy-Number Variation in Autistic Spectrum Disorders	12032.p1	M	Deletion			67219468	72341775	5122308	3p14.1	3p13	3p14.1	P	0	0	0	1	1	1				Levy et al., 2011
763	2011	Levy	Rare De Novo and Transmitted Copy-Number Variation in Autistic Spectrum Disorders	11479.p1	M	Deletion			80657349	80688814	31466	3p12.3	3p12.3	3p12.3	P	0	0	0	1	1	1				Levy et al., 2011
764	2011	Levy	Rare De Novo and Transmitted Copy-Number Variation in Autistic Spectrum Disorders	11393.p1	M	Deletion	N	P	4286921	4395782	108862	3p26.2	3p26.2	3p26.2	D	0	0	0	1	1	1				Levy et al., 2011
765	2011	Levy	Rare De Novo and Transmitted Copy-Number Variation in Autistic Spectrum Disorders	11393.s1	M	Deletion	N	P	4286921	4395782	108862	3p26.2	3p26.2	3p26.2	D	0	0	0	1	1	1				Levy et al., 2011
766	2011	Levy	Rare De Novo and Transmitted Copy-Number Variation in Autistic Spectrum Disorders	11370.p1	M	Deletion	N	M	37337170	37413563	76394	3p22.2	3p22.2	3p22.2	P	0	0	0	1	1	1				Levy et al., 2011
767	2011	Levy	Rare De Novo and Transmitted Copy-Number Variation in Autistic Spectrum Disorders	11370.s1	M	Deletion	N	M	37337170	37413563	76394	3p22.2	3p22.2	3p22.2	P	0	0	0	1	1	1				Levy et al., 2011
768	2011	Levy	Rare De Novo and Transmitted Copy-Number Variation in Autistic Spectrum Disorders	11999.p1	F	Duplication	N	P	542948	1431492	888545	3p26.3	3p26.3	3p26.3	D	0	1	0	1	1	1				Levy et al., 2011
769	2011	Levy	Rare De Novo and Transmitted Copy-Number Variation in Autistic Spectrum Disorders	11415.p1	M	Duplication	N	P	11216872	11489110	272239	3p25.3	3p25.2	3p25.3	P	0	0	0	1	1	1				Levy et al., 2011
770	2011	Levy	Rare De Novo and Transmitted Copy-Number Variation in Autistic Spectrum Disorders	12534.p1	F	Deletion	N	M	12904991	13195265	290275	3p25.1	3p25.1	3p25.1	P	0	0	0	1	1	1				Levy et al., 2011
771	2011	Levy	Rare De Novo and Transmitted Copy-Number Variation in Autistic Spectrum Disorders	11615.p1	M	Duplication	N	M	28341126	28413108	71983	3p24.1	3p24.1	3p24.1	P	0	0	0	1	1	1				Levy et al., 2011
772	2011	Levy	Rare De Novo and Transmitted Copy-Number Variation in Autistic Spectrum Disorders	11370.p1	M	Deletion	N	M	37337170	37413563	76394	3p22.2	3p22.2	3p22.2	P	0	0	0	1	1	1				Levy et al., 2011
773	2011	Levy	Rare De Novo and Transmitted Copy-Number Variation in Autistic Spectrum Disorders	11526.p1	M	Duplication	N	P	47525893	47570165	44273	3p21.31	3p21.31	3p21.31	P	0	0	0	1	1	1				Levy et al., 2011
774	2011	Levy	Rare De Novo and Transmitted Copy-Number Variation in Autistic Spectrum Disorders	11345.p1	M	Deletion	N	P	48252374	48300534	48161	3p21.31	3p21.31	3p21.31	P	0	0	0	1	1	1				Levy et al., 2011
775	2011	Levy	Rare De Novo and Transmitted Copy-Number Variation in Autistic Spectrum Disorders	11415.p1	M	Duplication	N	M	49923509	50073858	150350	3p21.31	3p21.31	3p21.31	P	0	0	0	1	1	1				Levy et al., 2011
776	2011	Levy	Rare De Novo and Transmitted Copy-Number Variation in Autistic Spectrum Disorders	11211.p1	M	Deletion	N	P	59930582	59993611	63030	3p14.2	3p14.2	3p14.2	P	0	0	0	1	1	1				Levy et al., 2011
777	2011	Levy	Rare De Novo and Transmitted Copy-Number Variation in Autistic Spectrum Disorders	11999.s1	F	Duplication	N	P	542948	1431492	888545	3p26.3	3p26.3	3p26.3	D	0	1	0	1	1	1				Levy et al., 2011
778	2011	Levy	Rare De Novo and Transmitted Copy-Number Variation in Autistic Spectrum Disorders	11106.s1	M	Duplication	N	P	2187448	2450047	262600	3p26.3	3p26.3	3p26.3	D	0	0	1	1	1	1				Levy et al., 2011
779	2011	Levy	Rare De Novo and Transmitted Copy-Number Variation in Autistic Spectrum Disorders	12197.s1	F	Deletion	N	P	17449696	17594658	144963	3p24.3	3p24.3	3p24.3	P	0	0	0	1	1	1				Levy et al., 2011
780	2011	Levy	Rare De Novo and Transmitted Copy-Number Variation in Autistic Spectrum Disorders	11615.s1	F	Duplication	N	M	28341126	28413108	71983	3p24.1	3p24.1	3p24.1	P	0	0	0	1	1	1				Levy et al., 2011
781	2011	Levy	Rare De Novo and Transmitted Copy-Number Variation in Autistic Spectrum Disorders	11370.s1	M	Deletion	N	M	37337170	37413563	76394	3p22.2	3p22.2	3p22.2	P	0	0	0	1	1	1				Levy et al., 2011
782	2011	Levy	Rare De Novo and Transmitted Copy-Number Variation in Autistic Spectrum Disorders	11526.s1	F	Duplication	N	P	47525893	47570165	44273	3p21.31	3p21.31	3p21.31	P	0	0	0	1	1	1				Levy et al., 2011
783	2011	Levy	Rare De Novo and Transmitted Copy-Number Variation in Autistic Spectrum Disorders	12499.s1	M	Duplication	N	M	81499246	81978405	479160	3p12.2	3p12.2	3p12.2	P	0	0	0	1	1	1				Levy et al., 2011
43	2011	Li	Genomic Characterization of Prenatally Detected Chromosomal Structural Abnormalities Using Oligonucleotide Array Comparative Genomic Hybridization	Case 1	M	Deletion	N	M	48714	9332435	9283722	3p26.3	3p25.3	3p26.3	DP	1	1	1			0		0	0	Li et al., 2011
44	2011	Li	Genomic Characterization of Prenatally Detected Chromosomal Structural Abnormalities Using Oligonucleotide Array Comparative Genomic Hybridization	Case 1 Mother	F	Deletion			48714	9332435	9283722	3p26.3	3p25.3	3p26.3	DP	1	1	1	0	0	0	0	0	0	Li et al., 2011
217	2011	Malhotra	Congenital hypothyroidism in association with chromosome 3p25.3-pter deletion		M	Deletion	Y					3pter	3p25.3	3p26.3	DP	1	1	1			1		0	1	Malhotra et al., 2011
450	2011	Nord	Reduced Transcript Expression of Genes Affected by Inherited and De Novo CNVs in Autism	239-1		Duplication	N	P	5869225	5891807	22583	3p26.1	3p26.1	3p26.1	P	0	0	0	1	1	1				Nord et al., 2011
451	2011	Nord	Reduced Transcript Expression of Genes Affected by Inherited and De Novo CNVs in Autism	308-1		Duplication	N	P	55762646	55839401	76756	3p14.3	3p14.3	3p14.3	P	0	0	0	1	1	1				Nord et al., 2011
452	2011	Nord	Reduced Transcript Expression of Genes Affected by Inherited and De Novo CNVs in Autism	201-1		Deletion	N	M	26023186	26204778	181593	3p24.2	3p24.2	3p24.2	P	0	0	0	1	1	1				Nord et al., 2011
453	2011	Nord	Reduced Transcript Expression of Genes Affected by Inherited and De Novo CNVs in Autism	206-1		Deletion	N	M	17439361	17479738	40378	3p24.3	3p24.3	3p24.3	P	0	0	0	1	1	1				Nord et al., 2011
454	2011	Nord	Reduced Transcript Expression of Genes Affected by Inherited and De Novo CNVs in Autism	223-1		Deletion	N	M	60284938	60392539	107602	3p14.2	3p14.2	3p14.2	P	0	0	0	1	1	1				Nord et al., 2011
455	2011	Nord	Reduced Transcript Expression of Genes Affected by Inherited and De Novo CNVs in Autism	255-1		Deletion	N	P	60993360	61042159	48800	3p14.2	3p14.2	3p14.2	P	0	0	0	1	1	1				Nord et al., 2011
456	2011	Nord	Reduced Transcript Expression of Genes Affected by Inherited and De Novo CNVs in Autism	04C26625		Duplication			90034952	90234568	199617	3p11.1	3p11.1	3p11.1	P	0	0	0	0	0	0				Nord et al., 2011
457	2011	Nord	Reduced Transcript Expression of Genes Affected by Inherited and De Novo CNVs in Autism	04C27328		Duplication			36630093	36738537	108445	3p22.3	3p22.2	3p22.3	P	0	0	0	0	0	0				Nord et al., 2011
458	2011	Nord	Reduced Transcript Expression of Genes Affected by Inherited and De Novo CNVs in Autism	04C27412		Duplication			818787	1403591	584805	3p26.3	3p26.3	3p26.3	D	0	1	0	0	0	0				Nord et al., 2011
459	2011	Nord	Reduced Transcript Expression of Genes Affected by Inherited and De Novo CNVs in Autism	04C28309		Duplication			34239392	34274149	34758	3p22.3	3p22.3	3p22.3	P	0	0	0	0	0	0				Nord et al., 2011
460	2011	Nord	Reduced Transcript Expression of Genes Affected by Inherited and De Novo CNVs in Autism	04C27491		Deletion			59831672	59844599	12928	3p14.2	3p14.2	3p14.2	P	0	0	0	0	0	0				Nord et al., 2011
461	2011	Nord	Reduced Transcript Expression of Genes Affected by Inherited and De Novo CNVs in Autism	04C28548		Deletion			39737991	39752724	14734	3p22.1	3p22.1	3p22.1	P	0	0	0	0	0	0				Nord et al., 2011
121	2011	Salyakina	Copy Number Variants in Extended Autism Spectrum Disorder Families Reveal Candidates Potentially Involved in Autism Risk	Family 37994: 001	M	Duplication	N	M	57010	103697	46688	3p26.3	3p26.3	3p26.3	D	0	0	0	1	1	1				Salyakina et al., 2011
122	2011	Salyakina	Copy Number Variants in Extended Autism Spectrum Disorder Families Reveal Candidates Potentially Involved in Autism Risk	Family 37994: 103	M	Duplication	N	M	57010	103697	46688	3p26.3	3p26.3	3p26.3	D	0	0	0	1	1	1				Salyakina et al., 2011
123	2011	Salyakina	Copy Number Variants in Extended Autism Spectrum Disorder Families Reveal Candidates Potentially Involved in Autism Risk	Family 37994: 100	F	Duplication	N	M	57010	103697	46688	3p26.3	3p26.3	3p26.3	D	0	0	0	0	0	0				Salyakina et al., 2011
124	2011	Salyakina	Copy Number Variants in Extended Autism Spectrum Disorder Families Reveal Candidates Potentially Involved in Autism Risk	Family 37994: 104	M	Duplication	N	M	57010	103697	46688	3p26.3	3p26.3	3p26.3	D	0	0	0	0	0	0				Salyakina et al., 2011
125	2011	Salyakina	Copy Number Variants in Extended Autism Spectrum Disorder Families Reveal Candidates Potentially Involved in Autism Risk	Family 37994: 1001	F	Duplication	N	M	57010	103697	46688	3p26.3	3p26.3	3p26.3	D	0	0	0	0	0	0				Salyakina et al., 2011
126	2011	Salyakina	Copy Number Variants in Extended Autism Spectrum Disorder Families Reveal Candidates Potentially Involved in Autism Risk	Family 37994: 1006	F	Duplication	N	M	57010	103697	46688	3p26.3	3p26.3	3p26.3	D	0	0	0	0	0	0				Salyakina et al., 2011
127	2011	Salyakina	Copy Number Variants in Extended Autism Spectrum Disorder Families Reveal Candidates Potentially Involved in Autism Risk	Family 37994: 2003	F	Duplication			57010	103697	46688	3p26.3	3p26.3	3p26.3	D	0	0	0	0	0	0				Salyakina et al., 2011
219	2011	Tan	Partial Trisomy 3p and Partial Monosomy 11q Associated With Atrial Septal Defect, Cleft Palate, and Developmental Delay: A Case Report			Duplication			1	24500000	24500000	3pter	3p24.2	3p26.3	DP	1	1	1			1			1	Tan et al., 2011
115	2011	Tao	Mutations in Prickle Orthologs Cause Seizures in Flies, Mice, and Humans	Patient 6	M	Deletion			62665527	64890116	2224590	3p14.2	3p14.1	3p14.2	P	0	0	0	1	1	1	1			Tao et al., 2011
803	2011	van Daalen	Social Responsiveness Scale-aided Analysis of the Clinical Impact of Copy Number Variations in Autism	Family M3: Index	M	Deletion	N	M	179527	1313477	1133951	3p26.3	3p26.3	3p26.3	D	1	1	0	1	1	1				van Daalen et al., 2011
804	2011	van Daalen	Social Responsiveness Scale-aided Analysis of the Clinical Impact of Copy Number Variations in Autism	Family M3: Mother	F	Deletion			179527	1313477	1133951	3p26.3	3p26.3	3p26.3	D	1	1	0	0	0	0				van Daalen et al., 2011
805	2011	van Daalen	Social Responsiveness Scale-aided Analysis of the Clinical Impact of Copy Number Variations in Autism	Family S1: Index	M	Duplication	Y		837481	1192829	355349	3p26.3	3p26.3	3p26.3	D	0	1	0	1	1	1				van Daalen et al., 2011
806	2011	van Daalen	Social Responsiveness Scale-aided Analysis of the Clinical Impact of Copy Number Variations in Autism	Family S2: Index	M	Deletion	Y		63865947	63903759	37813	3p14.1	3p14.1	3p14.1	P	0	0	0	1	1	1				van Daalen et al., 2011
488	2011	Wintle	A Genotype Resource for Postmortem Brain Samples From the Autism Tissue Program	AN14613	M	Deletion			60464015	60502990	38976	3p14.2	3p14.2	3p14.2	P	0	0	0		1	1				Wintle et al., 2011
229	2010	Ayvaz	The Development of Gastric Cancer in a Patient With Polycythemia Vera, 3P Deletion, and JAK2 V617F Mutation		M	Deletion						3p14	3p12	3p14	P	0	0	0							Ayvaz et al., 2010
153	2010	Carr	Chiari I Malformation, Delayed Gross Motor Skills, Severe Speech Delay, and Epileptiform Discharges in a Child With FOXP1 Haploinsufficiency		M	Deletion	Y		70549923	71618670	1068748	3p13	3p13	3p13	P	0	0	0		0	1	1	1	1	Carr et al., 2010
61	2010	Chabchoub	Duplication of the VHL and IRAK2 Genes in a Patient With Mental Retardation/Multiple Congenital Anomalies, Epilepsy and Ectomorphic Habitus	Proband	M	Duplication	N	P				3p25.3	3p25.3	3p25.3	P	0	0	0		0	1	1			Chabchoub et al., 2010
62	2010	Chabchoub	Duplication of the VHL and IRAK2 Genes in a Patient With Mental Retardation/Multiple Congenital Anomalies, Epilepsy and Ectomorphic Habitus	Father	M	Duplication						3p25.3	3p25.3	3p25.3	P	0	0	0		0					Chabchoub et al., 2010
226	2010	Dundar	Unbalanced 3;22 Translocation With 22q11 and 3p Deletion Syndrome		M	Deletion	Y		1	8727000	8727000	3pter	3p25	3p26.3	DP	1	1	1			1		0	1	Dundar et al., 2010
227	2010	Gijsbers	A Subtle Familial Translocation t(3;21)(p26.3;q22.3): An Apparently Healthy Boy With a 3p Deletion and 21q Duplication	Index	M	Duplication						3pter	3p26.3	3p26.3	D						1			1	Gijsbers et al., 2010
228	2010	Gijsbers	A Subtle Familial Translocation t(3;21)(p26.3;q22.3): An Apparently Healthy Boy With a 3p Deletion and 21q Duplication	Brother	M	Deletion						3pter	3p26.3	3p26.3	D					0	0				Gijsbers et al., 2010
152	2010	Hamdan	De Novo Mutations in FOXP1 in Cases with Intellectual Disability, Autism, and Language Impairment	Patient A (R0031608)	F	Deletion			71114875	71504640	389766	3p13	3p13	3p13	P	0	0	0	0	0	1				Hamdan et al., 2010
118	2010	Horn	Identification of FOXP1 Deletions in Three Unrelated Patients with Mental Retardation and Significant Speech and Language Deficits	Patient 1	M	Deletion			70807767	71305965	498199	3p13	3p13	3p13	P	0	0	0		0	1	0	0	0	Horn et al., 2010
119	2010	Horn	Identification of FOXP1 Deletions in Three Unrelated Patients with Mental Retardation and Significant Speech and Language Deficits	Patient 3	M	Deletion			70778067	71437357	659291	3p13	3p13	3p13	P	0	0	0		0	1	0	0	1	Horn et al., 2010
120	2010	Horn	Identification of FOXP1 Deletions in Three Unrelated Patients with Mental Retardation and Significant Speech and Language Deficits	Patient 2	F	Deletion			70341246	71388174	1046929	3p13	3p13	3p13	P	0	0	0		0	1	0	0	1	Horn et al., 2010
528	2010	Itsara	De Novo Rates and Selection of Large Copy Number Variation	HI0700		Deletion			3987662	4002765	15104	3p26.1	3p26.1	3p26.1	D	0	0	0	1	1	1				Itsara et al., 2010
545	2010	Pinto	Functional Impact of Global Rare Copy Number Variation in Autism Spectrum Disorder	AGP ID: 5220_3	F	Duplication	Y		19127998	19640299	512302	3p24.3	3p24.3	3p24.3	P	0	0	0	1	1	1				Pinto et al., 2010
546	2010	Pinto	Functional Impact of Global Rare Copy Number Variation in Autism Spectrum Disorder	AGP ID: 3174_003	M	Deletion	Y		19921061	20096832	175772	3p24.3	3p24.3	3p24.3	P	0	0	0	1	1	1				Pinto et al., 2010
547	2010	Pinto	Functional Impact of Global Rare Copy Number Variation in Autism Spectrum Disorder	AGP ID: 5355_3	M	Duplication	N	M	1978504	2151165	172662	3p26.3	3p26.3	3p26.3	D	0	0	1	1	1	1				Pinto et al., 2010
548	2010	Pinto	Functional Impact of Global Rare Copy Number Variation in Autism Spectrum Disorder	5355_3 Sister	F	Duplication	N	M	1978504	2151165	172662	3p26.3	3p26.3	3p26.3	D	0	0	1	1	1	1				Pinto et al., 2010
549	2010	Pinto	Functional Impact of Global Rare Copy Number Variation in Autism Spectrum Disorder	5355_3 Mother	F	Duplication			1978504	2151165	172662	3p26.3	3p26.3	3p26.3	D	0	0	1	0	0	1				Pinto et al., 2010
550	2010	Pinto	Functional Impact of Global Rare Copy Number Variation in Autism Spectrum Disorder	AGP ID: 5269_3	M	Duplication	N	P	2644708	2876647	231940	3p26.3	3p26.3	3p26.3	D	0	0	1	1	1	1				Pinto et al., 2010
551	2010	Pinto	Functional Impact of Global Rare Copy Number Variation in Autism Spectrum Disorder	5269_3 Brother	M	Duplication	N	P	2644708	2876647	231940	3p26.3	3p26.3	3p26.3	D	0	0	1	0	0	0				Pinto et al., 2010
552	2010	Pinto	Functional Impact of Global Rare Copy Number Variation in Autism Spectrum Disorder	5269_3 Father	M	Duplication			2644708	2876647	231940	3p26.3	3p26.3	3p26.3	D	0	0	1	0	0	1				Pinto et al., 2010
553	2010	Pinto	Functional Impact of Global Rare Copy Number Variation in Autism Spectrum Disorder	AGP ID: 5267_3	M	Deletion	N	P	3098326	3184518	86193	3p26.3	3p26.3	3p26.3	D	0	0	0	1	1	1				Pinto et al., 2010
554	2010	Pinto	Functional Impact of Global Rare Copy Number Variation in Autism Spectrum Disorder	5267_3 Father	M	Deletion			3098326	3184518	86193	3p26.3	3p26.3	3p26.3	D	0	0	0	0	0	0				Pinto et al., 2010
555	2010	Pinto	Functional Impact of Global Rare Copy Number Variation in Autism Spectrum Disorder	AGP ID: 5003_3	F	Duplication	N	P	50098421	50197697	99277	3p21.31	3p21.31	3p21.31	P	0	0	0	1	1	1				Pinto et al., 2010
556	2010	Pinto	Functional Impact of Global Rare Copy Number Variation in Autism Spectrum Disorder	5003_5 (5003_3 Brother)	M	Duplication	N	P	50098421	50197697	99277	3p21.31	3p21.31	3p21.31	P	0	0	0	1	1	1				Pinto et al., 2010
557	2010	Pinto	Functional Impact of Global Rare Copy Number Variation in Autism Spectrum Disorder	5003_3 Father	M	Duplication			50098421	50197697	99277	3p21.31	3p21.31	3p21.31	P	0	0	0	0	0	0				Pinto et al., 2010
558	2010	Pinto	Functional Impact of Global Rare Copy Number Variation in Autism Spectrum Disorder	AGP ID: 3211_3	M	Deletion	N	P	4069293	4236304	167012	3p26.1	3p26.1	3p26.1	D	0	0	0	1	1	1				Pinto et al., 2010
559	2010	Pinto	Functional Impact of Global Rare Copy Number Variation in Autism Spectrum Disorder	3211_3 Father	M	Deletion			4069293	4236304	167012	3p26.1	3p26.1	3p26.1	D	0	0	0							Pinto et al., 2010
560	2010	Pinto	Functional Impact of Global Rare Copy Number Variation in Autism Spectrum Disorder	AGP ID: 3319_3	F	Deletion	N	M	4063576	4076356	12781	3p26.1	3p26.1	3p26.1	D	0	0	0	1	1	1				Pinto et al., 2010
561	2010	Pinto	Functional Impact of Global Rare Copy Number Variation in Autism Spectrum Disorder	3319_3 Sister	F	Deletion	N	M	4063576	4076356	12781	3p26.1	3p26.1	3p26.1	D	0	0	0	0	0	0				Pinto et al., 2010
562	2010	Pinto	Functional Impact of Global Rare Copy Number Variation in Autism Spectrum Disorder	3319_3 Mother	F	Deletion			4063576	4076356	12781	3p26.1	3p26.1	3p26.1	D	0	0	0	0	0	0				Pinto et al., 2010
563	2010	Pinto	Functional Impact of Global Rare Copy Number Variation in Autism Spectrum Disorder	AGP ID: 2232_1	M	Deletion	N		89485137	89499861	14725	3p11.1	3p11.1	3p11.1	P	0	0	0	1	1	1				Pinto et al., 2010
564	2010	Pinto	Functional Impact of Global Rare Copy Number Variation in Autism Spectrum Disorder	2232_1 Father	M	Deletion			89485137	89499861	14725	3p11.1	3p11.1	3p11.1	P	0	0	0							Pinto et al., 2010
565	2010	Pinto	Functional Impact of Global Rare Copy Number Variation in Autism Spectrum Disorder	2232_1 Mother	F	Deletion			89485137	89499861	14725	3p11.1	3p11.1	3p11.1	P	0	0	0							Pinto et al., 2010
53	2010	Pohjola	Terminal 3p deletions in two families—Correlation between molecular karyotype and phenotype	Family A: III 1	M	Deletion	N	M	1	8990000	8990000	3pter	3p25.3	3p26.3	DP	1	1	1	0	0	1	0		1	Pohjola et al., 2010
54	2010	Pohjola	Terminal 3p deletions in two families—Correlation between molecular karyotype and phenotype	Family A: III 2	F	Deletion	N	M	1	8990000	8990000	3pter	3p25.3	3p26.3	DP	1	1	1	0	0	1	0	0	1	Pohjola et al., 2010
55	2010	Pohjola	Terminal 3p deletions in two families—Correlation between molecular karyotype and phenotype	Family A: II 2	F	Deletion	Y		1	8990000	8990000	3pter	3p25.3	3p26.3	DP	1	1	1	0	0	0	0	0	1	Pohjola et al., 2010
56	2010	Pohjola	Terminal 3p deletions in two families—Correlation between molecular karyotype and phenotype	Family B: III 1	M	Deletion	N	M	1	1100000	1100000	3pter	3p26.3	3p26.3	D	1	0	0	0	0	1	0	0	1	Pohjola et al., 2010
57	2010	Pohjola	Terminal 3p deletions in two families—Correlation between molecular karyotype and phenotype	Family B: II 2	F	Deletion			1	1100000	1100000	3pter	3p26.3	3p26.3	D	1	0	0	0	0	0	0	0	1	Pohjola et al., 2010
807	2010	Rosenfeld	Copy Number Variations Associated With Autism Spectrum Disorders Contribute to a Spectrum of Neurodevelopmental Disorders	13744		Deletion			46141	343406	297266	3p26.3	3p26.3	3p26.3	D	1	0	0	1	1	1				Rosenfeld et al., 2010
808	2010	Rosenfeld	Copy Number Variations Associated With Autism Spectrum Disorders Contribute to a Spectrum of Neurodevelopmental Disorders	20491		Duplication	N	M	955368	1785005	829638	3p26.3	3p26.3	3p26.3	D	0	1	0	1	1	1				Rosenfeld et al., 2010
809	2010	Rosenfeld	Copy Number Variations Associated With Autism Spectrum Disorders Contribute to a Spectrum of Neurodevelopmental Disorders	16123		Deletion	N	M	1711180	2245625	534446	3p26.3	3p26.3	3p26.3	D	0	0	1	1	1	1				Rosenfeld et al., 2010
810	2010	Rosenfeld	Copy Number Variations Associated With Autism Spectrum Disorders Contribute to a Spectrum of Neurodevelopmental Disorders	25883		Duplication	N	M	80395073	83498191	3103119	3p12.2	3p12.2	3p12.2	P	0	0	0	1	1	1				Rosenfeld et al., 2010
793	2010	Shen	Clinical Genetic Testing for Patients With Autism Spectrum Disorders			Duplication			11725108	11866966	141859	3p25.2	3p25.2	3p25.2	P	0	0	0	1	1	1				Shen et al., 2010
794	2010	Shen	Clinical Genetic Testing for Patients With Autism Spectrum Disorders			Duplication			35000	856000	821001	3p26.3	3p26.3	3p26.3	D	1	0	0	1	1	1				Shen et al., 2010
795	2010	Shen	Clinical Genetic Testing for Patients With Autism Spectrum Disorders			Duplication			2184248	2671032	486785	3p26.3	3p26.3	3p26.3	D	0	0	1	1	1	1				Shen et al., 2010
796	2010	Shen	Clinical Genetic Testing for Patients With Autism Spectrum Disorders			Duplication			25839402	25968376	128975	3p24.2	3p24.2	3p24.2	P	0	0	0	1	1	1				Shen et al., 2010
797	2010	Shen	Clinical Genetic Testing for Patients With Autism Spectrum Disorders			Duplication			22525732	22794743	269012	3p24.3	3p24.3	3p24.3	P	0	0	0	1	1	1				Shen et al., 2010
798	2010	Shen	Clinical Genetic Testing for Patients With Autism Spectrum Disorders			Duplication			12546448	12643905	97458	3p25.1	3p25.1	3p25.1	P	0	0	0	1	1	1				Shen et al., 2010
799	2010	Shen	Clinical Genetic Testing for Patients With Autism Spectrum Disorders			Duplication			12625788	12774925	149138	3p25.1	3p25.1	3p25.1	P	0	0	0	1	1	1				Shen et al., 2010
800	2010	Shen	Clinical Genetic Testing for Patients With Autism Spectrum Disorders			Duplication			832141	1402519	570379	3p26.3	3p26.3	3p26.3	D	0	1	0	1	1	1				Shen et al., 2010
801	2010	Shen	Clinical Genetic Testing for Patients With Autism Spectrum Disorders	ASD-09-035	F	Deletion	Y		43443229	47760421	4317193	3p22.1	3p22.1	3p22.1	P	0	0	0	1	1	1				Shen et al., 2010
858	2010	Tam	Confirmed Rare Copy Number Variants Implicate Novel Genes in Schizophrenia	5386		Duplication			86998287	87223753	225467	3p12.1	3p11.2	3p12.1	P	0	0	0	0	0	1				Tam et al., 2010
859	2010	Tam	Confirmed Rare Copy Number Variants Implicate Novel Genes in Schizophrenia	ED0903		Deletion			6098521	6274110	175590	3p26.1	3p26.1	3p26.1	P	0	0	0	0	0	1				Tam et al., 2010
230	2009	Balci	A Severely Mentally and Motor Retarded Girl With Monosomy 3pter-->p25 and Trisomy 8q24-->qter Due to a Familial Reciprocal Translocation t(3;8)(p25;q24)	Proband	F	Deletion	N	M				3pter	3p25	3p26.3	DP	1	1	1			1			1	Balci et al., 2009
464	2009	Glessner	Autism genome-wide copy number variation reveals ubiquitin and neuronal genes	AU01303		Deletion	N	M	1915190	1915922	733	3p26.3	3p26.3	3p26.3	D	0	0	0	1	1	1				Glessner et al., 2009
465	2009	Glessner	Autism genome-wide copy number variation reveals ubiquitin and neuronal genes	12989_64063		Deletion	N	M	1915190	1915922	733	3p26.3	3p26.3	3p26.3	D	0	0	0	1	1	1				Glessner et al., 2009
466	2009	Glessner	Autism genome-wide copy number variation reveals ubiquitin and neuronal genes	2261786327		Deletion	N	M	1915190	1915922	733	3p26.3	3p26.3	3p26.3	D	0	0	0	1	1	1				Glessner et al., 2009
467	2009	Glessner	Autism genome-wide copy number variation reveals ubiquitin and neuronal genes	AU018003		Deletion	N	M	1915190	1915922	733	3p26.3	3p26.3	3p26.3	D	0	0	0	1	1	1				Glessner et al., 2009
468	2009	Glessner	Autism genome-wide copy number variation reveals ubiquitin and neuronal genes	AU018004		Deletion	N	M	1915190	1915922	733	3p26.3	3p26.3	3p26.3	D	0	0	0	1	1	1				Glessner et al., 2009
469	2009	Glessner	Autism genome-wide copy number variation reveals ubiquitin and neuronal genes	AU036403		Deletion	N	P	1915190	1915922	733	3p26.3	3p26.3	3p26.3	D	0	0	0	1	1	1				Glessner et al., 2009
470	2009	Glessner	Autism genome-wide copy number variation reveals ubiquitin and neuronal genes	AU036404		Deletion	N	P	1915190	1915922	733	3p26.3	3p26.3	3p26.3	D	0	0	0	1	1	1				Glessner et al., 2009
471	2009	Glessner	Autism genome-wide copy number variation reveals ubiquitin and neuronal genes	AU1135202		Deletion	N	P	1915190	1915922	733	3p26.3	3p26.3	3p26.3	D	0	0	0	1	1	1				Glessner et al., 2009
472	2009	Glessner	Autism genome-wide copy number variation reveals ubiquitin and neuronal genes	AU1601301		Deletion			1915190	1915922	733	3p26.3	3p26.3	3p26.3	D	0	0	0	1	1	1				Glessner et al., 2009
473	2009	Glessner	Autism genome-wide copy number variation reveals ubiquitin and neuronal genes	AU1601302		Deletion			1915190	1915922	733	3p26.3	3p26.3	3p26.3	D	0	0	0	1	1	1				Glessner et al., 2009
474	2009	Glessner	Autism genome-wide copy number variation reveals ubiquitin and neuronal genes	Owely_E016		Duplication	N	M	2548148	2548531	384	3p26.3	3p26.3	3p26.3	D	0	0	1	1	1	1				Glessner et al., 2009
475	2009	Glessner	Autism genome-wide copy number variation reveals ubiquitin and neuronal genes	ACC-Controlx1		Duplication			2548148	2548531	384	3p26.3	3p26.3	3p26.3	D	0	0	1	0	0	0				Glessner et al., 2009
476	2009	Glessner	Autism genome-wide copy number variation reveals ubiquitin and neuronal genes	AU077105		Duplication	N	M	2548148	2548531	384	3p26.3	3p26.3	3p26.3	D	0	0	1	1	1	1				Glessner et al., 2009
477	2009	Glessner	Autism genome-wide copy number variation reveals ubiquitin and neuronal genes	AU082803		Duplication	N	P	2548148	2548531	384	3p26.3	3p26.3	3p26.3	D	0	0	1	1	1	1				Glessner et al., 2009
478	2009	Glessner	Autism genome-wide copy number variation reveals ubiquitin and neuronal genes	AU0913301		Duplication	N	P	2548148	2548531	384	3p26.3	3p26.3	3p26.3	D	0	0	1	1	1	1				Glessner et al., 2009
479	2009	Glessner	Autism genome-wide copy number variation reveals ubiquitin and neuronal genes	AU0913302		Duplication	N	P	2548148	2548531	384	3p26.3	3p26.3	3p26.3	D	0	0	1	1	1	1				Glessner et al., 2009
480	2009	Glessner	Autism genome-wide copy number variation reveals ubiquitin and neuronal genes	AU1070302		Duplication	Y		2548148	2548531	384	3p26.3	3p26.3	3p26.3	D	0	0	1	1	1	1				Glessner et al., 2009
481	2009	Glessner	Autism genome-wide copy number variation reveals ubiquitin and neuronal genes	AU1407301		Duplication			2548148	2548531	384	3p26.3	3p26.3	3p26.3	D	0	0	1	1	1	1				Glessner et al., 2009
482	2009	Glessner	Autism genome-wide copy number variation reveals ubiquitin and neuronal genes	AU1427302		Duplication			2548148	2548531	384	3p26.3	3p26.3	3p26.3	D	0	0	1	1	1	1				Glessner et al., 2009
483	2009	Glessner	Autism genome-wide copy number variation reveals ubiquitin and neuronal genes	AU1427303		Duplication			2548148	2548531	384	3p26.3	3p26.3	3p26.3	D	0	0	1	1	1	1				Glessner et al., 2009
412	2009	Gregory	Genomic and Epigenetic Evidence for Oxytocin Receptor Deficiency in Autism	200309436		Deletion			8231927	8985513	753587	3p26.1	3p25.3	3p26.1	DP	0	0	0	1	1	1				Gregory et al., 2009
413	2009	Gregory	Genomic and Epigenetic Evidence for Oxytocin Receptor Deficiency in Autism	200504293		Deletion			40934077	41163091	229015	3p22.1	3p22.1	3p22.1	P	0	0	0	1	1	1				Gregory et al., 2009
414	2009	Gregory	Genomic and Epigenetic Evidence for Oxytocin Receptor Deficiency in Autism	19981861		Duplication			49474533	50505268	1030736	3p21.31	3p21.31	3p21.31	P	0	0	0	1	1	1				Gregory et al., 2009
415	2009	Gregory	Genomic and Epigenetic Evidence for Oxytocin Receptor Deficiency in Autism	200500235		Deletion			51859562	52493557	633996	3p21.2	3p21.1	3p21.2	P	0	0	0	1	1	1				Gregory et al., 2009
416	2009	Gregory	Genomic and Epigenetic Evidence for Oxytocin Receptor Deficiency in Autism	19993992		Duplication			53310151	53604686	294536	3p21.1	3p21.1	3p21.1	P	0	0	0	1	1	1				Gregory et al., 2009
235	2009	Haldeman-Englert	A 3.1-Mb Microdeletion of 3p21.31 Associated With Cortical Blindness, Cleft Lip, CNS Abnormalities, and Developmental Delay		F	Deletion	Y		48301437	51364610	3063174	3p21.31	3p21.31	3p21.31	P	0	0	0		0	1	1	1	1	Haldeman-Englert et al., 2009
155	2009	Morales	Characterization of a 5.8-Mb Interstitial Deletion of Chromosome 3p in a Girl With 46,XX,inv(7)dn Karyotype and Phenotypic Abnormalities		F	Deletion			73117310	78917310	5800001	3p13	3p12.3	3p13	P	0	0	0			1				Morales et al., 2009
154	2009	Pariani	A 785kb Deletion of 3p14.1p13, Including the FOXP1 Gene, Associated With Speech Delay, Contractures, Hypertonia and Blepharophimosis		M	Deletion	Y		71164161	71958845	794685	3p13	3p13	3p13	P	0	0	0			1	1	1	1	Pariani et al., 2009
639	2009	Qiao	Phenomic determinants of genomic variation in autism spectrum disorders	Subject 3	M	Deletion	Y		15780358	15940642	160285	3p25.1	3p24.3	3p25.1	P	0	0	0	1	1	1	1			Qiao et al., 2009
32	2009	Roohi	Disruption of contactin 4 in three subjects with autism spectrum disorder	Subject 2B	M	Deletion	N	P	2205400	2859400	654001	3p26.3	3p26.3	3p26.3	D	0	0	1	1	1	1	1		0	Roohi et al., 2009
33	2009	Roohi	Disruption of contactin 4 in three subjects with autism spectrum disorder	Subject 2C	F	Deletion	N	P	2205400	2859400	654001	3p26.3	3p26.3	3p26.3	D	0	0	1	1	1	1	0		1	Roohi et al., 2009
34	2009	Roohi	Disruption of contactin 4 in three subjects with autism spectrum disorder	Subject 1	M	Duplication	N	P	2003900	2795000	791101	3p26.3	3p26.3	3p26.3	D	0	0	1	1	1	1	0		1	Roohi et al., 2009
191	2009	Shuib	Microarray based analysis of 3p25‐p26 deletions (3p‐ syndrome)	P1		Deletion			1	12550000	12550000	3pter	3p25.2	3p26.3	DP	1	1	1		0	1				Shuib et al., 2009
192	2009	Shuib	Microarray based analysis of 3p25‐p26 deletions (3p‐ syndrome)	P2		Deletion			1	12200000	12200000	3pter	3p25.2	3p26.3	DP	1	1	1		0	1				Shuib et al., 2009
193	2009	Shuib	Microarray based analysis of 3p25‐p26 deletions (3p‐ syndrome)	P4		Deletion			1	12050000	12050000	3pter	3p25.2	3p26.3	DP	1	1	1		0	1				Shuib et al., 2009
194	2009	Shuib	Microarray based analysis of 3p25‐p26 deletions (3p‐ syndrome)	P5		Deletion			1	11300000	11300000	3pter	3p25.2	3p26.3	DP	1	1	1		0	1				Shuib et al., 2009
195	2009	Shuib	Microarray based analysis of 3p25‐p26 deletions (3p‐ syndrome)	P6		Deletion			1	11100000	11100000	3pter	3p25.3	3p26.3	DP	1	1	1		0	1				Shuib et al., 2009
196	2009	Shuib	Microarray based analysis of 3p25‐p26 deletions (3p‐ syndrome)	P7		Deletion			1	11050000	11050000	3pter	3p25.3	3p26.3	DP	1	1	1		0	1				Shuib et al., 2009
197	2009	Shuib	Microarray based analysis of 3p25‐p26 deletions (3p‐ syndrome)	P8		Deletion			1	10310000	10310000	3pter	3p25.3	3p26.3	DP	1	1	1		0	1				Shuib et al., 2009
198	2009	Shuib	Microarray based analysis of 3p25‐p26 deletions (3p‐ syndrome)	P9		Deletion			1	10010000	10010000	3pter	3p25.3	3p26.3	DP	1	1	1		0	1				Shuib et al., 2009
199	2009	Shuib	Microarray based analysis of 3p25‐p26 deletions (3p‐ syndrome)	P10		Deletion			1	9500000	9500000	3pter	3p25.3	3p26.3	DP	1	1	1		0	1				Shuib et al., 2009
200	2009	Shuib	Microarray based analysis of 3p25‐p26 deletions (3p‐ syndrome)	P11		Deletion			1	9550000	9550000	3pter	3p25.3	3p26.3	DP	1	1	1		0	1				Shuib et al., 2009
201	2009	Shuib	Microarray based analysis of 3p25‐p26 deletions (3p‐ syndrome)	P13		Deletion			1	10900000	10900000	3pter	3p25.3	3p26.3	DP	1	1	1		0	1				Shuib et al., 2009
202	2009	Shuib	Microarray based analysis of 3p25‐p26 deletions (3p‐ syndrome)	P14		Deletion			4400000	10650000	6250001	3p26.1	3p25.3	3p26.1	DP	0	0	0		0	1				Shuib et al., 2009
203	2009	Shuib	Microarray based analysis of 3p25‐p26 deletions (3p‐ syndrome)	P15		Deletion			1	11550000	11550000	3pter	3p25.3	3p26.3	DP	1	1	1		0	1				Shuib et al., 2009
204	2009	Shuib	Microarray based analysis of 3p25‐p26 deletions (3p‐ syndrome)	P16		Deletion			1	8550000	8550000	3pter	3p26.1	3p26.3	D	1	1	1		0	0				Shuib et al., 2009
71	2008	DeScipio	Fine-mapping Subtelomeric Deletions and Duplications by Comparative Genomic Hybridization in 42 Individuals	Patient 3	M	Deletion			1	1000000	1000000	3pter	3p26.3	3p26.3	D	1	0	0		0	1			1	DeScipio et al., 2008
31	2008	Fernandez	Molecular characterization of a patient with 3p deletion syndrome and a review of the literature		M	Deletion	Y		1	4513580	4513580	3pter	3p26.2	3p26.3	D	1	1	1		0	1			1	Fernandez et al., 2008
63	2008	Ginocchio	Sonic Hedgehog deletion and distal trisomy 3p in a patient with microphthalmia and microcephaly, lacking cerebral anomalies typical of holoprosencephaly		M	Duplication	N	M	39000	546000	507001	3pter	3p26.3	3p25.3	D	1	0	0		0	1		1	1	Ginocchio et al., 2008
489	2008	Marshall	Structural Variation of Chromosomes in Autism Spectrum Disorder	MM0068-003	M	Duplication			1720948	1795234	74287	3p26.3	3p26.3	3p26.3	D	0	0	0	1	1	1				Marshall et al., 2008
490	2008	Marshall	Structural Variation of Chromosomes in Autism Spectrum Disorder	SK0283-003	F	Deletion			5365506	5409964	44459	3p26.1	3p26.1	3p26.1	D	0	0	0	1	1	1				Marshall et al., 2008
491	2008	Marshall	Structural Variation of Chromosomes in Autism Spectrum Disorder	MM0210-004	M	Duplication			7957390	8250541	293152	3p25.3	3p25.3	3p25.3	P	0	0	0	1	1	1				Marshall et al., 2008
492	2008	Marshall	Structural Variation of Chromosomes in Autism Spectrum Disorder	SK0152-003	M	Deletion	Y		15125800	16535400	1409601	3p25.1	3p24.3	3p25.1	P	0	0	0	1	1	1				Marshall et al., 2008
493	2008	Marshall	Structural Variation of Chromosomes in Autism Spectrum Disorder	NA0044-000	M	Duplication			35613300	35928200	314901	3p22.3	3p22.3	3p22.3	P	0	0	0	1	1	1				Marshall et al., 2008
494	2008	Marshall	Structural Variation of Chromosomes in Autism Spectrum Disorder	SK0021-008	M	Deletion			36110965	36215909	104945	3p22.3	3p22.3	3p22.3	P	0	0	0	1	1	1				Marshall et al., 2008
495	2008	Marshall	Structural Variation of Chromosomes in Autism Spectrum Disorder	MM0154-003	F	Duplication			50089500	50199200	109701	3p21.31	3p21.31	3p21.31	P	0	0	0	1	1	1				Marshall et al., 2008
496	2008	Marshall	Structural Variation of Chromosomes in Autism Spectrum Disorder	NA0067-000	M	Duplication			61075295	61581100	505806	3p14.2	3p14.2	3p14.2	P	0	0	0	1	1	1				Marshall et al., 2008
497	2008	Marshall	Structural Variation of Chromosomes in Autism Spectrum Disorder	SK0181-003	M	Deletion	Y		65286300	70633200	5346901	3p14.1	3p13	3p14.1	P	0	0	0	1	1	1				Marshall et al., 2008
492	2008	Marshall	Structural Variation of Chromosomes in Autism Spectrum Disorder	SK0152-003	M	Duplication			78902000	78957000	55001	3p12.3	3p12.2	3p12.3	P	0	0	0	1	1	1				Marshall et al., 2008
498	2008	Marshall	Structural Variation of Chromosomes in Autism Spectrum Disorder	NA0044-000	M	Duplication			82866400	84544763	1678364	3p12.2	3p12.1	3p12.2	P	0	0	0	1	1	1				Marshall et al., 2008
499	2008	Marshall	Structural Variation of Chromosomes in Autism Spectrum Disorder	SK0181-004		Deletion			65286300	70633200	5346901	3p14.1	3p13	3p14.1	P	0	0	0	1	1	1				Marshall et al., 2008
500	2008	Marshall	Structural Variation of Chromosomes in Autism Spectrum Disorder	SK0131-003		Duplication			47754068	47806667	52600	3p21.31	3p21.31	3p21.31	P	0	0	0		0	1			1	Marshall et al., 2008
501	2008	Marshall	Structural Variation of Chromosomes in Autism Spectrum Disorder	SK0145-003		Duplication			34844620	34873129	28510	3p22.3	3p22.3	3p22.3	P	0	0	0	1	1	1				Marshall et al., 2008
502	2008	Marshall	Structural Variation of Chromosomes in Autism Spectrum Disorder	NA0097-000		Deletion			25980400	26139673	159274	3p24.2	3p24.2	3p24.2	P	0	0	0	1	1	1				Marshall et al., 2008
759	2008	Morrow	Identifying Autism Loci and Genes by Tracing Recent Shared Ancestry	6801		Deletion	N	M	60462000	60466000	4001	3p14.2	3p14.2	3p14.2	P	0	0	0	1	1	1				Morrow et al., 2008
157	2007	Lalli	Interstitial Deletion of a Proximal 3p: A Clinically Recognisable Syndrome		F	Deletion	N	M				3p12.3	3p12.1	3p12.3	P	0	0	0		0	1			1	Lalli et al., 2007
75	2007	Malmgren	Distal 3p Deletion Syndrome: Detailed Molecular Cytogenetic and Clinical Characterization of Three Small Distal Deletions and Review	Patient 1	F	Deletion			1	10947479	10947479	3pter	3p25.3	3p26.3	DP	1	1	1		0	1	1	1	1	Malmgren et al., 2007
80	2007	Malmgren	Distal 3p Deletion Syndrome: Detailed Molecular Cytogenetic and Clinical Characterization of Three Small Distal Deletions and Review	Patient 2	F	Deletion			316960	10698236	10381277	3p26.3	3p25.3	3p26.3	DP	1	1	1		0	1	1	1	1	Malmgren et al., 2007
236	2007	McCullough	3p-- Syndrome Defines a Hearing Loss Locus in 3p25.3	S1	F	Deletion			7748232	11190062	3441831	3p26.1	3p25.2	3p26.1	DP	0	0	0							McCullough et al., 2007
237	2007	McCullough	3p-- Syndrome Defines a Hearing Loss Locus in 3p25.3	S2	F	Deletion			1	10708007	10708007	3pter	3p25.3	3p26.3	DP	1	1	1							McCullough et al., 2007
238	2007	McCullough	3p-- Syndrome Defines a Hearing Loss Locus in 3p25.3	S3	M	Deletion			1	10153667	10153667	3pter	3p25.3	3p26.3	DP	1	1	1							McCullough et al., 2007
239	2007	McCullough	3p-- Syndrome Defines a Hearing Loss Locus in 3p25.3	S4	M	Deletion			1	9916402	9916402	3pter	3p25.3	3p26.3	DP	1	1	1							McCullough et al., 2007
240	2007	McCullough	3p-- Syndrome Defines a Hearing Loss Locus in 3p25.3	S5	M	Deletion			1	9807726	9807726	3pter	3p25.3	3p26.3	DP	1	1	1							McCullough et al., 2007
241	2007	McCullough	3p-- Syndrome Defines a Hearing Loss Locus in 3p25.3	S6	M	Deletion			1	9363053	9363053	3pter	3p25.3	3p26.3	DP	1	1	1							McCullough et al., 2007
242	2007	McCullough	3p-- Syndrome Defines a Hearing Loss Locus in 3p25.3	S7	F	Deletion			1	9363053	9363053	3pter	3p25.3	3p26.3	DP	1	1	1							McCullough et al., 2007
156	2007	Schwarzburn	A New 3p Interstitial Deletion Including the Entire MITF Gene Causes a Variation of Tietz/Waardenburg Type IIA Syndromes		M	Deletion	Y		68772154	83257736	14485583	3p14.1	3p12.2	3p14.1	P	0	0	0			1			1	Schwarzburn et al., 2007
509	2007	Sebat	Strong Association of De Novo Copy Number Mutations With Autism	89-3507-1		Deletion			60746033	60847540	101508	3p14.2	3p14.2	3p14.2	P	0	0	0	1	1	1				Sebat et al., 2007
510	2007	Sebat	Strong Association of De Novo Copy Number Mutations With Autism	63-562-6612		Duplication			61072100	61365196	293097	3p14.2	3p14.2	3p14.2	P	0	0	0	1	1	1				Sebat et al., 2007
616	2007	Szatmari	Mapping Autism Risk Loci Using Genetic Linkage and Chromosomal Rearrangements	NAAR075-G4-04C36260		Deletion	Y		1100380	1167990	67611	3p26.3	3p26.3	3p26.3	D	0	1	0	1	1	1				Szatmari et al., 2007
617	2007	Szatmari	Mapping Autism Risk Loci Using Genetic Linkage and Chromosomal Rearrangements	NAAR062-A2-HI0717		Duplication	Y		1478480	2264800	786321	3p26.3	3p26.3	3p26.3	D	0	0	1	1	1	1				Szatmari et al., 2007
618	2007	Szatmari	Mapping Autism Risk Loci Using Genetic Linkage and Chromosomal Rearrangements	NAAR009-F6-8241-111		Deletion	Y		8379730	8917610	537881	3p26.1	3p25.3	3p26.1	DP	0	0	0	1	1	1				Szatmari et al., 2007
619	2007	Szatmari	Mapping Autism Risk Loci Using Genetic Linkage and Chromosomal Rearrangements	NAAR009-F8-8241-202		Deletion	Y		8379730	8917610	537881	3p26.1	3p25.3	3p26.1	DP	0	0	0	1	1	1				Szatmari et al., 2007
620	2007	Szatmari	Mapping Autism Risk Loci Using Genetic Linkage and Chromosomal Rearrangements	NAAR009-F8-8241-202		Duplication	Y		12870700	13806400	935701	3p25.2	3p25.1	3p25.2	P	0	0	0	1	1	1				Szatmari et al., 2007
621	2007	Szatmari	Mapping Autism Risk Loci Using Genetic Linkage and Chromosomal Rearrangements	NAAR058-D6-HI1540		Duplication	Y		59347700	59711600	363901	3p14.2	3p14.2	3p14.2	P	0	0	0	1	1	1				Szatmari et al., 2007
622	2007	Szatmari	Mapping Autism Risk Loci Using Genetic Linkage and Chromosomal Rearrangements	NAAR007-B2-8159-101		Deletion	N		67773300	68967900	1194601	3p14.1	3p14.1	3p14.1	P	0	0	0	1	1	1				Szatmari et al., 2007
623	2007	Szatmari	Mapping Autism Risk Loci Using Genetic Linkage and Chromosomal Rearrangements	NAAR007-B4-AU32503		Deletion	N		67773300	68967900	1194601	3p14.1	3p14.1	3p14.1	P	0	0	0	1	1	1				Szatmari et al., 2007
624	2007	Szatmari	Mapping Autism Risk Loci Using Genetic Linkage and Chromosomal Rearrangements	NAAR007-B6-8159-203		Deletion	N		67773300	68967900	1194601	3p14.1	3p14.1	3p14.1	P	0	0	0	1	1	1				Szatmari et al., 2007
625	2007	Szatmari	Mapping Autism Risk Loci Using Genetic Linkage and Chromosomal Rearrangements	NAAR077-H11-HI1824		Duplication	Y		70753700	71252700	499001	3p13	3p13	3p13	P	0	0	0	1	1	1				Szatmari et al., 2007
626	2007	Szatmari	Mapping Autism Risk Loci Using Genetic Linkage and Chromosomal Rearrangements	NAAR030-F9-3192.001		Duplication	N		82496200	83190200	694001	3p12.2	3p12.2	3p12.2	P	0	0	0	1	1	1				Szatmari et al., 2007
627	2007	Szatmari	Mapping Autism Risk Loci Using Genetic Linkage and Chromosomal Rearrangements	NAAR037-A9-1014-A9-P3		Duplication	N		82496200	83190200	694001	3p12.2	3p12.2	3p12.2	P	0	0	0	1	1	1				Szatmari et al., 2007
628	2007	Szatmari	Mapping Autism Risk Loci Using Genetic Linkage and Chromosomal Rearrangements	NAAR025-D4-3081.005		Deletion	Y		85618700	85619200	501	3p12.1	3p12.1	3p12.1	P	0	0	0	1	1	1				Szatmari et al., 2007
629	2007	Szatmari	Mapping Autism Risk Loci Using Genetic Linkage and Chromosomal Rearrangements	NAAR038-H4-1010-A4-P1		Deletion	Y		85618700	85619200	501	3p12.1	3p12.1	3p12.1	P	0	0	0	1	1	1				Szatmari et al., 2007
630	2007	Szatmari	Mapping Autism Risk Loci Using Genetic Linkage and Chromosomal Rearrangements	NAAR076-A7-04C36353		Deletion	Y		85618700	85619200	501	3p12.1	3p12.1	3p12.1	P	0	0	0	1	1	1				Szatmari et al., 2007
631	2007	Szatmari	Mapping Autism Risk Loci Using Genetic Linkage and Chromosomal Rearrangements	NAAR078-D11-R-001-017		Deletion	Y		85618700	85619200	501	3p12.1	3p12.1	3p12.1	P	0	0	0	1	1	1				Szatmari et al., 2007
632	2007	Szatmari	Mapping Autism Risk Loci Using Genetic Linkage and Chromosomal Rearrangements	NAAR020-F1-HI1314		Duplication	Y		88032900	88845400	812501	3p11.1	3p11.1	3p11.1	P	0	0	0	1	1	1				Szatmari et al., 2007
150	2007	Wagenstaller	Copy-Number Variations Measured by Single-Nucleotide–Polymorphism Oligonucleotide Arrays in Patients with Mental Retardation	30375		Deletion	Y		9657488	12488914	2831427	3p25.3	3p25.2	3p25.3	P	0	0	0		0	1			1	Wagenstaller et al., 2007
151	2007	Wagenstaller	Copy-Number Variations Measured by Single-Nucleotide–Polymorphism Oligonucleotide Arrays in Patients with Mental Retardation	29945		Deletion			62955573	63009474	53902	3p14.2	3p14.2	3p14.2	P	0	0	0		0	1				Wagenstaller et al., 2007
151	2007	Wagenstaller	Copy-Number Variations Measured by Single-Nucleotide–Polymorphism Oligonucleotide Arrays in Patients with Mental Retardation	29945		Deletion			70719105	71161959	442855	3p13	3p13	3p13	P	0	0	0		0	1				Wagenstaller et al., 2007
249	2007	Wallerstein	Exclusion of APC and VHL gene deletions by array-based comparative hybridization in two patients with microscopically visible chromosomal aberrations	Case 2	F	Deletion	Y		1	9450984	9450984	3pter	3p25.3	3p26.3	DP	1	1	1		0	1			1	Wallerstein et al., 2007
64	2006	Bittel	A 9-year-old Male with a Duplication of Chromosome 3p25.3p26.2: Clinical Report and Gene Expression Analysis		M	Duplication						3p26.2	3p25.3	3p26.2	DP	0	0	0		0	1				Bittel et al., 2006
243	2006	Dijkhuizen	FISH and array-CGH Analysis of a Complex Chromosome 3 Aberration Suggests That Loss of CNTN4 and CRBN Contributes to Mental Retardation in 3pter Deletions		F	Deletion	Y		1	4000000	4000000	3pter	3p26.2	3p26.3	D	1	1	1		0	1	1		1	Dijkhuizen et al., 2006
243	2006	Dijkhuizen	FISH and array-CGH Analysis of a Complex Chromosome 3 Aberration Suggests That Loss of CNTN4 and CRBN Contributes to Mental Retardation in 3pter Deletions		F	Duplication	Y		4000001	11300000	7300000	3p26.2	3p25.3	3p26.2	DP	0	0	0		0	1	1		1	Dijkhuizen et al., 2006
233	2006	Rivera	Follow-up of an Intelligent Odd-Mannered Teenager With del(3)(p26). Remarks on Authorship and Ethical Commitment		M	Deletion	Y					3pter	3p26	3p26.3	D	1	1	1		0	1				Rivera et al., 2006
232	2006	Shrimpton	Karyotype-phenotype Analysis and Molecular Delineation of a 3p26 deletion/8q24.3 Duplication Case With a Virtually Normal Phenotype and Mild Cognitive Deficit		M	Deletion	N	P	1	6890000	6890000	3pter	3p26.1	3p26.3	D	1	1	1		0	1	0		0	Shrimpton et al., 2006
231	2006	Takagishi	Chromosome 3p25 Deletion in Mother and Daughter With Minimal Phenotypic Effect	Proband	F	Deletion	Y		1	8840589	8840589	3pter	3p25.3	3p26.3	DP	1	1	1		0	0			1	Takagishi et al., 2006
234	2006	Takagishi	Chromosome 3p25 Deletion in Mother and Daughter With Minimal Phenotypic Effect	Proband's Daughter	F	Deletion	N	M	1	8840589	8840589	3pter	3p25.3	3p26.3	DP	1	1	1			1		1	1	Takagishi et al., 2006
244	2005	DeScipio	Chromosome Rearrangements in Cornelia De Lange Syndrome (CdLS): Report of a der(3)t(3;12)(p25.3;p13.3) in Two Half Sibs With Features of CdLS and Review of Reported CdLS Cases With Chromosome Rearrangements	Patient 1	M	Deletion	N	M	1	8840589	8840589	3pter	3p25.3	3p26.3	DP	1	1	1		0	1	0	0	1	DeScipio et al., 2005
245	2005	DeScipio	Chromosome Rearrangements in Cornelia De Lange Syndrome (CdLS): Report of a der(3)t(3;12)(p25.3;p13.3) in Two Half Sibs With Features of CdLS and Review of Reported CdLS Cases With Chromosome Rearrangements	Patient 2	F	Deletion	N	M	1	8840589	8840589	3pter	3p25.3	3p26.3	DP	1	1	1		0	1	0	0	1	DeScipio et al., 2005
246	2005	DeScipio	Chromosome Rearrangements in Cornelia De Lange Syndrome (CdLS): Report of a der(3)t(3;12)(p25.3;p13.3) in Two Half Sibs With Features of CdLS and Review of Reported CdLS Cases With Chromosome Rearrangements	Mother	F	Deletion			1	8840589	8840589	3pter	3p25.3	3p26.3	DP	1	1	1		0	0	0		0	DeScipio et al., 2005
259	2005	Harvard	A Variant Cri Du Chat Phenotype and Autism Spectrum Disorder in a Subject With De Novo Cryptic Microdeletions Involving 5p15.2 and 3p24.3-25 Detected Using Whole Genomic Array CGH	Subject 1	M	Deletion	Y		15763847	15924131	160285	3p24.3	3p24.3	3p24.3	P	0	0	0	1	1	1	1		1	Harvard et al., 2005
30	2004	Fernandez	Disruption of Contactin 4 (CNTN4) Results in Developmental Delay and Other Features of 3p Deletion Syndrome	CT	M	Deletion	Y		1	2307996	2307996	3pter	3p26.3	3p26.3	D	1	1	1	1	1	1			1	Fernandez et al., 2004
19	2004	Kozma	Segregation of a t(1;3) translocation in multiple affected family members with both types of adjacent‐1 segregants	V-8	F	Deletion	N	P				3pter	3p25	3p26.3	DP	1	1	1		0	1	1	1	1	Kozma et al., 2004
20	2004	Kozma	Segregation of a t(1;3) translocation in multiple affected family members with both types of adjacent‐1 segregants	IV-11	M	Duplication	N	M				3pter	3p25	3p26.3	DP	1	1	1		0	1	1	1	1	Kozma et al., 2004
21	2004	Kozma	Segregation of a t(1;3) translocation in multiple affected family members with both types of adjacent‐1 segregants	V-10	F	Duplication	N	P				3pter	3p25	3p26.3	DP	1	1	1		0	1	0	1	1	Kozma et al., 2004
22	2004	Kozma	Segregation of a t(1;3) translocation in multiple affected family members with both types of adjacent‐1 segregants	IV-7	M	Duplication	N	M				3pter	3p25	3p26.3	DP	1	1	1		0	1	0	0	1	Kozma et al., 2004
23	2004	Kozma	Segregation of a t(1;3) translocation in multiple affected family members with both types of adjacent‐1 segregants	IV-14	F	Deletion	N	M				3pter	3p25	3p26.3	DP	1	1	1		0	1	1	1	1	Kozma et al., 2004
24	2004	Kozma	Segregation of a t(1;3) translocation in multiple affected family members with both types of adjacent‐1 segregants	IV-16	M	Deletion	N	M				3pter	3p25	3p26.3	DP	1	1	1		0	1	1	0	1	Kozma et al., 2004
65	2002	Antonini	Delimitation of Duplicated Segments and Identification of Their Parental Origin in Two Partial Chromosome 3p Duplications	Patient 1	M	Duplication						3p21.1	3p12.1	3p21.1	P	0	0	0		0	1			1	Antonini et al., 2002
66	2002	Antonini	Delimitation of Duplicated Segments and Identification of Their Parental Origin in Two Partial Chromosome 3p Duplications	Patient 2	M	Duplication						3p24.3	3p21.33	3p24.3	P	0	0	0		0	1			1	Antonini et al., 2002
72	2002	Cargile	Molecular cytogenetic characterization of a subtle interstitial del(3)(p25.3p26.2) in a patient with deletion 3p syndrome		M	Deletion	Y					3p26.2	3p25.3	3p26.2	P	0	0	0		0	1			1	Cargile et al., 2002
58	2001	Smeets	Partial Distal Trisomy 3p. A Partial Autosomal Trisomy Without Major Dysmorphic Features		F	Duplication						3pter	3p22	3p26.3	DP	1	1	1		0	1			1	Smeets et al., 2001
59	2001	Smeets	Partial Distal Trisomy 3p. A Partial Autosomal Trisomy Without Major Dysmorphic Features		F	Duplication						3pter	3p25.3	3p26.3	DP	1	1	1		0	1			0	Smeets et al., 2001
73	2000	Green	Detailed mapping of a congenital heart disease gene in chromosome 3p25	P1		Deletion			11540000	16990000	5450001	3p25.3	3p24.3	3p25.3	P	0	0	0		0	1			1	Green et al., 2000
74	2000	Green	Detailed mapping of a congenital heart disease gene in chromosome 3p25	P2		Deletion			11600000	13180000	1580001	3p25.2	3p25.1	3p25.2	P	0	0	0		0	1			1	Green et al., 2000
76	2000	Green	Detailed mapping of a congenital heart disease gene in chromosome 3p25	P4		Deletion			9880000	13180000	3300001	3p25.3	3p25.1	3p25.3	P	0	0	0		0	1			1	Green et al., 2000
77	2000	Green	Detailed mapping of a congenital heart disease gene in chromosome 3p25	P5		Deletion			9880000	11930000	2050001	3p25.3	3p25.2	3p25.3	P	0	0	0		0	1			1	Green et al., 2000
78	2000	Green	Detailed mapping of a congenital heart disease gene in chromosome 3p25	P6		Deletion			10450000	11930000	1480001	3p25.3	3p25.2	3p25.3	P	0	0	0		0	1			1	Green et al., 2000
79	2000	Green	Detailed mapping of a congenital heart disease gene in chromosome 3p25	P7		Deletion			11600000	11930000	330001	3p25.2	3p25.2	3p25.2	P	0	0	0		0	1			1	Green et al., 2000
81	2000	Green	Detailed mapping of a congenital heart disease gene in chromosome 3p25	P9		Deletion			9880000			3p25.3	3p25.3	3p25.3	P	0	0	0		0	1			1	Green et al., 2000
82	2000	Green	Detailed mapping of a congenital heart disease gene in chromosome 3p25	P10		Deletion			8000000	10450000	2450001	3p25.3	3p25.3	3p25.3	P	0	0	0		0	1			1	Green et al., 2000
248	2000	Kariya	A Terminal Deletion of the Short Arm of Chromosome 3: Karyotype 46, XY, Del (3) (p25-pter); A Case Report and Literature Review		M	Deletion	Y					3pter	3p25	3p26.3	DP	1	1	1			1	1	1	1	Kariya et al., 2000
67	2000	Kennedy	Inverted Duplication of the Distal Short Arm of Chromosome 3 Associated With Lobar Holoprosencephaly and Lumbosacral Meningomyelocele		M	Duplication	Y					3p26	3p21.3	3p26	DP	0	0	0					1	1	Kennedy et al., 2000
67	2000	Kennedy	Inverted Duplication of the Distal Short Arm of Chromosome 3 Associated With Lobar Holoprosencephaly and Lumbosacral Meningomyelocele		M	Deletion	Y					3pter	3p26	3p26.3	D	1	1	1					1	1	Kennedy et al., 2000
60	2000	McGaughran	Trisomy of 3pter in a Patient With Apparent C (Trigonocephaly) Syndrome		F	Duplication	Y					3pter	3p26.3	3p26.3	D							1	0	1	McGaughran et al., 2000
18	1999	Angeloni	CALL Gene Is Haploinsufficient in a 3p−Syndrome Patient		M	Deletion	Y					3pter	3p25.3	3p26.3	DP	1	1	1		0	1			1	Angeloni et al., 1999
247	1999	Benini	46, XY, Del (3) (pter-->p25) Syndrome: Further Delineation of the Clinical Phenotype		M	Deletion	Y					3pter	3p25	3p26.3	DP	1	1	1			1	1	0	1	Benini et al., 1999
69	1999	Chen	Prenatal Diagnosis of Partial Trisomy 3p(3p23-->pter) and Monosomy 7q(7q36-->qter) in a Fetus With Microcephaly Alobar Holoprosencephaly and Cyclopia		F	Duplication	N	P				3pter	3p23	3p26.3	DP	1	1	1			1		1		Chen et al., 1999
260	1999	Lukusa	A 3p Deletion Syndrome in a Child With Both del(3)(p25-->pter) and dup(17)(q23-->qter)			Deletion	N	M				3pter	3p25	3p26.3	DP	1	1	1		0	1			1	Lukusa et al., 1999
261	1999	Lukusa	A 3p Deletion Syndrome in a Child With Both del(3)(p25-->pter) and dup(17)(q23-->qter)	Mother		Deletion						3pter	3p25	3p26.3	DP	1	1	1		0	0			0	Lukusa et al., 1999
262	1999	Wahlström	Congenital variant Rett syndrome in a girl with terminal deletion of chromosome 3p		F	Deletion	Y		1	10807971	10807971	3pter	3p25.3	3p26.3	DP	1	1	1		0	1	1	1	1	Wahlström et al., 1999
68	1998	Bruni	Lipid Anomaly in a Child With Partial Duplication 3p	A.S.	F	Duplication	Y					3pter	3p26	3p26.3	D						1			0	Bruni et al., 1998
4	1998	Jenderny	Detection of a concomitant distal deletion in an inverted duplication of chromosome 3. Is there an overall mechanism for the origin of such duplications/deficiencies?		F	Duplication						3p26		3p26	D					0	1			1	Jenderny et al., 1998
4	1998	Jenderny	Detection of a concomitant distal deletion in an inverted duplication of chromosome 3. Is there an overall mechanism for the origin of such duplications/deficiencies?		F	Duplication						3p26	3p21.3	3p26	DP					0	1			1	Jenderny et al., 1998
263	1998	Park	Maternal Disomy and Prader-Willi Syndrome Consistent With Gamete Complementation in a Case of Familial Translocation (3;15) (p25;q11.2)	Family B: J.B.	M	Duplication	N	P				3pter	3p25	3p26.3	DP	1	1	1		0	1			1	Park et al., 1998
264	1998	Park	Maternal Disomy and Prader-Willi Syndrome Consistent With Gamete Complementation in a Case of Familial Translocation (3;15) (p25;q11.2)	Family B: B.B.	F	Deletion	N	M				3pter	3p25	3p26.3	DP	1	1	1					1	1	Park et al., 1998
265	1998	Park	Maternal Disomy and Prader-Willi Syndrome Consistent With Gamete Complementation in a Case of Familial Translocation (3;15) (p25;q11.2)	Family B: L.B.	M	Duplication						3pter	3p25	3p26.3	DP	1	1	1							Park et al., 1998
266	1998	Park	Maternal Disomy and Prader-Willi Syndrome Consistent With Gamete Complementation in a Case of Familial Translocation (3;15) (p25;q11.2)	Family B: M.B.	F	Duplication	N	P				3pter	3p25	3p26.3	DP	1	1	1							Park et al., 1998
99	1996	Chen	PRENATAL DIAGNOSIS OF PARTIAL MONOSOMY 3p AND PARTIAL TRISOMY 2p IN A FETUS ASSOCIATED WITH SHORTENING OF THE LONG BONES AND A SINGLE UMBILICAL ARTERY		M	Deletion	N	M				3pter	3p25	3p26.3	DP	1	1	1		0	1		0	1	Chen et al., 1996
267	1996	Chen	Prenatal Diagnosis of Terminal Deletion 7q and Partial Trisomy 3p in Fetuses With Holoprosencephaly			Deletion						3pter	3p21	3p26.3	DP	1	1	1							Chen et al., 1996
268	1996	Chen	Prenatal Diagnosis of Terminal Deletion 7q and Partial Trisomy 3p in Fetuses With Holoprosencephaly			Deletion						3pter	3p21	3p26.3	DP	1	1	1						1	Chen et al., 1996
269	1996	Chen	Prenatal Diagnosis of Terminal Deletion 7q and Partial Trisomy 3p in Fetuses With Holoprosencephaly			Deletion						3pter	3p23	3p26.3	DP	1	1	1						1	Chen et al., 1996
92	1996	de Albuquerque Coêlho	Diagnosis of Four Chromosome Abnormalities of Unknown Origin by Chromosome Microdissection and Subsequent Reverse and Forward Painting	Case 2	M	Duplication						3pter	3p26	3p26.3	D					0	1				de Albuquerque Coêlho et al., 1996
83	1996	Drumheller	Precise localisation of 3q25 breakpoints in four patients with the 3p‐syndrome	DR	M	Deletion	N	M	1	9323930	9323930	3pter	3p25.3	3p26.3	DP	1	1	1		0	1	1		1	Drumheller et al., 1996
84	1996	Drumheller	Precise localisation of 3q25 breakpoints in four patients with the 3p‐syndrome	TL	F	Deletion			1	10450000	10450000	3pter	3p25.3	3p26.3	DP	1	1	1		0	1	1		1	Drumheller et al., 1996
85	1996	Drumheller	Precise localisation of 3q25 breakpoints in four patients with the 3p‐syndrome	LD	F	Deletion			1	10192095	10192095	3pter	3p25.3	3p26.3	DP	1	1	1		0	1	0	0	1	Drumheller et al., 1996
86	1996	Drumheller	Precise localisation of 3q25 breakpoints in four patients with the 3p‐syndrome	DZ	M	Deletion			1	11476008	11476008	3pter	3p25.2	3p26.3	DP	1	1	1			1	0		1	Drumheller et al., 1996
87	1996	Drumheller	Precise localisation of 3q25 breakpoints in four patients with the 3p‐syndrome	MN	M	Deletion			1	1997004	1997004	3pter	3p26.1	3p26.3	D	1	1	1		0	1	0		1	Drumheller et al., 1996
91	1996	Kotzot	De Novo Direct Duplication 3 (p25-->pter): A Previously Undescribed Chromosomal Aberration			Duplication						3pter	3p25	3p26.3	DP	1	1	1		0	1			1	Kotzot et al., 1996
89	1995	Knight	Del(3) (p25.3) without phenotypic effect	Child		Deletion	N	M				3pter	3p25.3	3p26.3	DP	1	1	1			0		0	0	Knight et al., 1995
90	1995	Knight	Del(3) (p25.3) without phenotypic effect	Mother	F	Deletion						3pter	3p25.3	3p26.3	DP	1	1	1		0	0	0	0	0	Knight et al., 1995
273	1995	Moncla	Blepharophimosis-mental retardation syndrome and terminal deletion of chromosome 3p		M	Deletion						3pter	3p25	3p26.3	DP	1	1	1			1			1	Moncla et al., 1995
270	1993	Arn	Mild Mandibulofacial Dysostosis in a Child With a Deletion of 3p		F	Deletion						3p24.2	3p23	3p24.2	P	0	0	0		0	1			1	Arn et al., 1993
88	1991	Tazelaar	Mother and Son With Deletion of 3p25-pter	DR (Drumheller et al. 1996) Mother	F	Deletion			1	10450000	10450000	3pter	3p25.3	3p26.3	DP	1	1	1		0	1	0			Tazelaar et al., 1991
271	1990	Donnenfeld	Microphthalmia and Chorioretinal Lesions in a Girl With an Xp22.2-pter Deletion and Partial 3p Trisomy: Clinical Observations Relevant to Aicardi Syndrome Gene Localization	M.G.	F	Duplication	N	M				3pter	3p22	3p26.3	DP	1	1	1		0	1	1	1	1	Donnenfeld et al., 1990
272	1990	Meinecke	Terminal Deletion of Chromosome 3p in Adults: A Fourth Observation		M	Deletion						3pter	3p25	3p26.3	DP	1	1	1		0	1	1		1	Meinecke, 1990
279	1990	Narahara	Loss of the 3p25.3 band is critical in the manifestation of del(3p) syndrome: Karyotype‐phenotype correlation in cases with deficiency of the distal portion of the short arm of chromosome 3	Patient 1	F	Deletion	Y					3pter	3p25.3	3p26.3	DP	1	1	1		0	1	0		1	Narahara et al., 1990
280	1990	Narahara	Loss of the 3p25.3 band is critical in the manifestation of del(3p) syndrome: Karyotype‐phenotype correlation in cases with deficiency of the distal portion of the short arm of chromosome 3	Patient 2	F	Deletion	Y					3pter	3p26.1	3p26.3	D	1	1	1		0	1	1	0	1	Narahara et al., 1990
93	1990	Watson	Case of Direct Insertion Within a Chromosome 3 Leading to a Chromosome 3p Duplication in an Offspring		M	Duplication	N	M				3p14.2	3p11.1	3p14.2	P	0	0	0		0	1	0		1	Watson et al., 1990
70	1987	Kurtzman	Duplication 3p21----3pter and Cyclopia		F	Duplication						3pter	3p21	3p26.3	DP	1	1	1					1	1	Kurtzman et al., 1987
27	1986	McCarthy	Three children with partial trisomy 1q and partial monosomy 3p	III.4	F	Deletion	N	M				3pter	3p23	3p26.3	DP	1	1	1		0	1			1	McCarthy et al., 1986
28	1986	McCarthy	Three children with partial trisomy 1q and partial monosomy 3p	III.5	M	Deletion	N	M				3pter	3p23	3p26.3	DP	1	1	1		0	1			1	McCarthy et al., 1986
29	1986	McCarthy	Three children with partial trisomy 1q and partial monosomy 3p	III.2	F	Deletion	N	P				3pter	3p23	3p26.3	DP	1	1	1		0	1			1	McCarthy et al., 1986
94	1985	Gimelli	Dup(3)(p2+pter) in Two Families, Including One Infant With Cyclopia	Family 1: II 3	M	Duplication	N	M				3pter	3p23	3p26.3	DP	1	1	1		0	1	0		1	Gimelli et al., 1985
95	1985	Gimelli	Dup(3)(p2+pter) in Two Families, Including One Infant With Cyclopia	Family 2: III 1	F	Duplication	N	M				3pter	3p23	3p26.3	DP	1	1	1					1	1	Gimelli et al., 1985
96	1985	Gimelli	Dup(3)(p2+pter) in Two Families, Including One Infant With Cyclopia	Family 2: II 2	F	Deletion	N	P				3pter	3p23	3p26.3	DP	1	1	1		0	0	0	0	0	Gimelli et al., 1985
277	1985	Rivas	46,XX,-12,+der(12),rcp(3;12)(p25.1;p13.31)pat Karyotype in a Girl. Probable Subregional Assignment of glyceraldehyde-3-phosphate Dehydrogenase Locus to 12p13.1----p13.31 by Exclusion Mapping		F	Duplication						3pter	3p25,1	3p26.3	DP	1	1	1							Rivas et al., 1985
158	1984	Neri	Interstitial Deletion of Chromosome 3p: Report of a Patient and Delineation of a Proximal 3p Deletion Syndrome		M	Deletion						3p14.2	3p12	3p14.2	P	0	0	0	0	0	0			1	Neri et al., 1984
97	1983	Martin	The dup(3)(p25+pter) Syndrome: A Case With Holoprosencephaly	Baby K	M	Duplication						3pter	3p25	3p26.3	DP	1	1	1					1	1	Martin and Steinberg, 1983
100	1982	Braga	Clinical and Cytogenetic Spectrum of Duplication 3p		F	Duplication	N	M				3pter	3p21	3p26.3	DP	1	1	1						1	Braga and Schmidt, 1982
98	1981	Charrow	Duplication 3p Syndrome: Report of a New Case and Review of the Literature	F.W.	F	Duplication	Y					3pter	3p21	3p26.3	DP	1	1	1			1	1		1	Charrow et al., 1981
274	1981	Merrild	Partial Deletion of the Short Arm of Chromosome 3		M	Deletion						3pter	3p25.3	3p26.3	DP	1	1	1		0	1	1	0	1	Merrild et al., 1981
26	1981	Schinzel	Duplication-deletion with partial trisomy lq and partial monosomy 3p resulting from a maternal reciprocal translocation rcp (1;3) (q32;p25)		M	Deletion	N	M				3pter	3p25	3p26.3	DP	1	1	1		0	1			1	Schinzel, 1981
276	1980	Gonzales	Partial Deletion of the Short Arm of Chromosome 3. Report of a Case (Author's Transl)		F	Deletion						3pter	3p25	3p26.3	DP	1	1	1			1	1		1	Gonzales et al., 1980
159	1979	Kogame	Interstitial Deletion 3p Associated With t(3p--; 18q+) Translocation		F	Deletion	Y					3p21	3p13	3p26.3	P	0	0	0			1	0	1	1	Kogame and Kudo, 1979
275	1978	Fineman	Chromosome 3 Duplication Q/Deletion P Syndrome		F	Deletion						3pter	3p25	3p26.3	DP	1	1	1			1	1	1	1	Fineman et al., 1978
52	1978	Verjaal	A Patient With a Partial Deletion of the Short Arm of Chromosome 3			Deletion	Y					3p25	3p25	3p25	P	0	0	0		0	1		0	1	Verjaal and De Nef, 1978
25	1977	Yunis	“de novo” trisomy 1q32→1qter and monosomy 3p25→3pter		F	Deletion	Y					3pter	3p25	3p26.3	DP	1	1	1						1	Yunis et al., 1977

## Sheet: List of Studies Included
Year Published	Lead Author	Title
2020	Hadj Amor	Neuronal migration genes and a familial translocation t (3;17): candidate genes implicated in the phenotype
2020	Ching	Deletions of NRXN1 (neurexin-1) Predispose to a Wide Spectrum of Developmental Disorders
2020	Zhang	Intragenic CNTN4 Copy Number Variants Associated With a Spectrum of Neurobehavioral Phenotypes
2020	Repnikova	CNTN6 Copy Number Variations: Uncertain Clinical Significance in Individuals With Neurodevelopmental Disorders
2019	Riley	Chromosome 3p Inverted Duplication with Terminal Deletion: Second Postnatal Case Report with Additional Clinical Features
2019	Liu	Diagnostic and Clinical Utility of Whole Genome Sequencing in a Cohort of Undiagnosed Chinese Families With Rare Diseases
2019	Bitar	Identification of Rare Copy Number Variations Reveals PJA2, APCS, SYNPO, and TAC1 as Novel Candidate Genes in Autism Spectrum Disorders
2018	Feng	Phenotypic and Genetic Analysis of a Boy With 3p26.3-pter Deletion and 7q31.33-qter Duplication
2018	Parmeggiani	A New 3p14.2 Microdeletion in a Patient With Intellectual Disability and Language Impairment: Case Report and Review of the Literature
2018	Juan-Perez	Schizophrenia and Epilepsy as a Result of Maternally Inherited CNTN6 Copy Number Variant
2018	Hajek	Interstitial Chromosome 3p13p14 Deletions: An Update and Review
2018	Kalsner	Genetic testing including targeted gene panel in a diverse clinical population of children with autism spectrum disorder: Findings and implications
2018	Brandler	Paternally Inherited Cis-Regulatory Structural Variants Are Associated With Autism
2018	Napoli	Array-CGH Analysis in a Cohort of Phenotypically Well-Characterized Individuals With "Essential" Autism Spectrum Disorders
2018	Tassano	Clinical and Molecular Characterization of Two Patients with CNTN6 Copy Number Variations
2017	Guo	Genome-wide Copy Number Variation Analysis in a Chinese Autism Spectrum Disorder Cohort
2017	Meerschaut	FOXP1-related Intellectual Disability Syndrome: A Recognisable Entity
2017	Sansović	Chromosomal microarray in clinical diagnosis: a study of 337 patients with congenital anomalies and developmental delays or intellectual disability
2017	Quintela	Copy Number Variation Analysis of Patients With Intellectual Disability From North-West Spain
2017	Chen	High Resolution Analysis of Rare Copy Number Variants in Patients With Autism Spectrum Disorder From Taiwan
2017	Lee	Chromosomal Microarray Testing in 42 Korean Patients With Unexplained Developmental Delay, Intellectual Disability, Autism Spectrum Disorders, and Multiple Congenital Anomalies
2017	Mercati	CNTN6 Mutations Are Risk Factors for Abnormal Auditory Sensory Perception in Autism Spectrum Disorders
2016	Chen	Prenatal Diagnosis and Molecular Cytogenetic Characterization of De Novo Partial Monosomy 3p (3p26.3→pter) and Partial Trisomy 16q (16q23.1→qter)
2016	Zhang	Chromosome r(3)(p25.3q29) in a Patient With Developmental Delay and Congenital Heart Defects: A Case Report and a Brief Literature Review
2016	Kanduri	The Landscape of Copy Number Variations in Finnish Families With Autism Spectrum Disorders
2016	Fry	Pathogenic Copy Number Variants and SCN1A Mutations in Patients With Intellectual Disability and Childhood-Onset Epilepsy
2016	Li	Novel microduplication of CHL1 gene in a patient with autism spectrum disorder: a case report and a brief literature review
2016	Lovrecic	A New Case of an Extremely Rare 3p21.31 Interstitial Deletion
2016	Yin	Genome-wide analysis of copy number variations identifies PARK2 as a candidate gene for autism spectrum disorder
2016	Leppa	Rare Inherited and De Novo CNVs Reveal Complex Contributions to ASD Risk in Multiplex Families
2016	Mosca	Copy-number Variations Are Enriched for Neurodevelopmental Genes in Children With Developmental Coordination Disorder
2016	Soueid	RYR2, PTDSS1 and AREG Genes Are Implicated in a Lebanese Population-Based Study of Copy Number Variation in Autism
2016	Schumann	Array-based Molecular Karyotyping in Fetuses With Isolated Brain Malformations Identifies Disease-Causing CNVs
2015	Iype	A large Indian family with rearrangement of chromosome 4p16 and 3p26.3 and divergent clinical presentations
2015	Chen	Distal 3p duplication and terminal 7q deletion associated with nuchal edema and cyclopia in a fetus and a review of the literature
2015	Hu	CNTN6 copy number variations in 14 patients: a possible candidate gene for neurodevelopmental and neuropsychiatric disorders
2015	Suzuki-Muromoto	A Case of 3p Deletion Syndrome Associated With Cerebellar Hemangioblastoma
2015	Dimitrov	3p14 Deletion is a Rare Contiguous Gene Syndrome: Report of 2 New Patients and an Overview of 14 Patients
2015	Iourov	3p22.1p21.31 Microdeletion Identifies CCK as Asperger Syndrome Candidate Gene and Shows the Way for Therapeutic Strategies in Chromosome Imbalances
2015	Fitzgerald	Large-scale Discovery of Novel Genetic Causes of Developmental Disorders
2015	Liu	Rare De Novo Deletion of Metabotropic Glutamate Receptor 7 (GRM7) Gene in a Patient With Autism Spectrum Disorder
2015	Palumbo	De novo microduplication of CHL1 in a patient with non-syndromic developmental phenotypes
2014	Natera-de Benito	A Patient With a Duplication of Chromosome 3p (p24.1p26.2): A Comparison With Other Partial 3p Trisomies
2014	Moghadasi	A Terminal 3p26.3 Deletion Is Not Associated With Dysmorphic Features and Intellectual Disability in a Four-Generation Family
2014	Weehi	Microduplication of 3p26.3 Implicated in Cognitive Development
2014	Kashevarova	Single gene microdeletions and microduplication of 3p26.3 in three unrelated families: CNTN6 as a new candidate gene for intellectual disability
2014	Kuechler	Loss-of-function variants of SETD5 cause intellectual disability and the core phenotype of microdeletion 3p25.3 syndrome
2014	Dubruc	A New Intellectual Disability Syndrome Caused by CTNNB1 Haploinsufficiency
2014	Roberts	Chromosomal Microarray Analysis of Consecutive Individuals With Autism Spectrum Disorders or Learning Disability Presenting for Genetic Services
2014	Cervantes	Trisomy 1q41-qter and monosomy 3p26.3-pter in a family with a translocation (1;3): further delineation of the syndromes
2014	Tassano	Heterozygous deletion of CHL1 gene: Detailed array-CGH and clinical characterization of a new case and review of the literature
2014	Pinto	Convergence of Genes and Cellular Pathways Dysregulated in Autism Spectrum Disorders
2014	Coe	Refining Analyses of Copy Number Variation Identifies Specific Genes Associated With Developmental Delay
2014	Gazzellone	Copy number variation in Han Chinese individuals with autism spectrum disorder
2014	Asadollahi	The clinical significance of small copy number variants in neurodevelopmental disorders
2014	Lionel	Disruption of the ASTN2/TRIM32 Locus at 9q33.1 Is a Risk Factor in Males for Autism Spectrum Disorders, ADHD and Other Neurodevelopmental Phenotypes
2014	Mulle	Reciprocal Duplication of the Williams-Beuren Syndrome Deletion on Chromosome 7q11.23 Is Associated With Schizophrenia
2014	Noor	Copy Number Variant Study of Bipolar Disorder in Canadian and UK Populations Implicates Synaptic Genes
2013	Say	Partial Trisomy 3p and Partial Monosomy 11q Associated With Double Outlet Right Ventricle and Septum Pellucidum Et Vergae: A Case Report
2013	Palumbo	3p14.1 de novo microdeletion involving the FOXP1 gene in an adult patient with autism, severe speech delay and deficit of motor coordination
2013	Kellogg	Deletion of 3p25.3 in a Patient With Intellectual Disability and Dysmorphic Features With Further Definition of a Critical Region
2013	Kaur	3p Deletion Syndrome
2013	Mersal	A Saudi Patient With an Interstitial Deletion of Short Arm of Chromosome 3 (p13 to p21) and Its Association With Joubert's Syndrome Features
2013	Chen	Prenatal Diagnosis of a Distal 3p Deletion Associated With Fetoplacental Chromosomal Discrepancy and Confined Placental Mosaicism Detected by Array Comparative Genomic Hybridization
2013	Shoukier	Microduplication of 3p26.3 in Nonsyndromic Intellectual Disability Indicates an Important Role of CHL1 for Normal Cognitive Function
2013	Poultney	Identification of Small Exonic CNV from Whole-Exome Sequence Data and Application to Autism Spectrum Disorder
2013	Battaglia	Confirmation of Chromosomal Microarray as a First-Tier Clinical Diagnostic Test for Individuals With Developmental Delay, Intellectual Disability, Autism Spectrum Disorders and Dysmorphic Features
2013	Kousoulidou	Screening of 50 Cypriot Patients with Autism Spectrum Disorders or Autistic Features Using 400K Custom Array-CGH
2013	Walker	Identification of candidate intergenic risk loci in autism spectrum disorder
2013	Krumm	Transmission Disequilibrium of Small CNVs in Simplex Autism
2013	Wiśniowiecka-Kowalnik	Application of Custom-Designed Oligonucleotide Array CGH in 145 Patients With Autistic Spectrum Disorders
2013	Sajan	Both Rare and De Novo Copy Number Variants Are Prevalent in Agenesis of the Corpus Callosum but Not in Cerebellar Hypoplasia or Polymicrogyria
2012	Sims	A Rare Chromosome 3 Imbalance and Its Clinical Implications
2012	Chen	Partial Monosomy 3p (3p26.2 --> Pter) and Partial Trisomy 5q (5q34 --> Qter) in a Girl With Coarctation of the Aorta, Congenital Heart Defects, Short Stature, Microcephaly and Developmental Delay
2012	Rivera	A familial rearrangement(3;5;9) with paternal and maternal transmission leading to a duplication 3p/deletion 5p infant
2012	Han	A Case of Partial Trisomy 3p Syndrome With Rare Clinical Manifestations
2012	Ţuţulan-Cunită	3p Interstitial Deletion: Novel Case Report and Review
2012	Guo	Disruption of Contactin 4 in two subjects with autism in Chinese population
2012	Chen	Pure Partial Monosomy 3p (3p25.3 → Pter): Prenatal Diagnosis and Array Comparative Genomic Hybridization Characterization
2012	Coelho	3p Deletion Syndrome: Implications for Cochlear Implantation
2012	O'Roak	Sporadic autism exomes reveal a highly interconnected protein network of de novo mutations
2012	Iourov	Molecular Karyotyping by Array CGH in a Russian Cohort of Children With Intellectual Disability, Autism, Epilepsy and Congenital Anomalies
2012	Lesca	Epileptic encephalopathies of the Landau‐Kleffner and continuous spike and waves during slow‐wave sleep types: Genomic dissection makes the link with autism
2012	Prasad	A Discovery Resource of Rare Copy Number Variations in Individuals with Autism Spectrum Disorder
2012	Gai	Rare Structural Variation of Synapse and Neurotransmission Genes in Autism
2012	Leblond	Genetic and Functional Analyses of SHANK2 Mutations Suggest a Multiple Hit Model of Autism Spectrum Disorders
2012	Griswold	Evaluation of Copy Number Variations Reveals Novel Candidate Genes in Autism Spectrum Disorder-Associated Pathways
2012	Tabet	Autism Multiplex Family With 16p11.2p12.2 Microduplication Syndrome in Monozygotic Twins and Distal 16p11.2 Deletion in Their Brother
2012	Girirajan	Phenotypic Heterogeneity of Genomic Disorders and Rare Copy-Number Variants
2011	Chen	Mosaic deletion-duplication syndrome of chromosome 3: Prenatal molecular cytogenetic diagnosis using cultured and uncultured amniocytes and association with fetoplacental discrepancy
2011	Li	Genomic Characterization of Prenatally Detected Chromosomal Structural Abnormalities Using Oligonucleotide Array Comparative Genomic Hybridization
2011	Tao	Mutations in Prickle Orthologs Cause Seizures in Flies, Mice, and Humans
2011	Salyakina	Copy Number Variants in Extended Autism Spectrum Disorder Families Reveal Candidates Potentially Involved in Autism Risk
2011	Malhotra	Congenital hypothyroidism in association with chromosome 3p25.3-pter deletion
2011	Guilherme	Clinical, Cytogenetic and Molecular Study in a Case of r(3) With 3p Deletion and Review of the Literature
2011	Tan	Partial Trisomy 3p and Partial Monosomy 11q Associated With Atrial Septal Defect, Cleft Palate, and Developmental Delay: A Case Report
2011	Cuoco	Microarray based analysis of an inherited terminal 3p26.3 deletion, containing only the CHL1 gene, from a normal father to his two affected children
2011	Cottrell	Contactin 4 as an Autism Susceptibility Locus
2011	Kaminsky	An Evidence-Based Approach to Establish the Functional and Clinical Significance of Copy Number Variants in Intellectual and Developmental Disabilities
2011	Nord	Reduced Transcript Expression of Genes Affected by Inherited and De Novo CNVs in Autism
2011	Wintle	A Genotype Resource for Postmortem Brain Samples From the Autism Tissue Program
2011	Itsara	De Novo Rates and Selection of Large Copy Number Variation
2011	Girirajan	Relative Burden of Large CNVs on a Range of Neurodevelopmental Phenotypes
2011	Levy	Rare De Novo and Transmitted Copy-Number Variation in Autistic Spectrum Disorders
2011	Bremer	Copy Number Variation Characteristics in Subpopulations of Patients With Autism Spectrum Disorders
2011	van Daalen	Social Responsiveness Scale-aided Analysis of the Clinical Impact of Copy Number Variations in Autism
2011	Celestino-Soper	Use of Array CGH to Detect Exonic Copy Number Variants Throughout the Genome in Autism Families Detects a Novel Deletion in TMLHE
2011	Chung	Phenotypic Spectrum Associated With Duplication of Xp11.22-p11.23 Includes Autism Spectrum Disorder
2010	Pohjola	Terminal 3p deletions in two families—Correlation between molecular karyotype and phenotype
2010	Chabchoub	Duplication of the VHL and IRAK2 Genes in a Patient With Mental Retardation/Multiple Congenital Anomalies, Epilepsy and Ectomorphic Habitus
2010	Horn	Identification of FOXP1 Deletions in Three Unrelated Patients with Mental Retardation and Significant Speech and Language Deficits
2010	Hamdan	De Novo Mutations in FOXP1 in Cases with Intellectual Disability, Autism, and Language Impairment
2010	Carr	Chiari I Malformation, Delayed Gross Motor Skills, Severe Speech Delay, and Epileptiform Discharges in a Child With FOXP1 Haploinsufficiency
2010	Dundar	Unbalanced 3;22 Translocation With 22q11 and 3p Deletion Syndrome
2010	Gijsbers	A Subtle Familial Translocation t(3;21)(p26.3;q22.3): An Apparently Healthy Boy With a 3p Deletion and 21q Duplication
2010	Ayvaz	The Development of Gastric Cancer in a Patient With Polycythemia Vera, 3P Deletion, and JAK2 V617F Mutation
2010	Itsara	De Novo Rates and Selection of Large Copy Number Variation
2010	Pinto	Functional Impact of Global Rare Copy Number Variation in Autism Spectrum Disorder
2010	Shen	Clinical Genetic Testing for Patients With Autism Spectrum Disorders
2010	Rosenfeld	Copy Number Variations Associated With Autism Spectrum Disorders Contribute to a Spectrum of Neurodevelopmental Disorders
2010	Tam	Confirmed Rare Copy Number Variants Implicate Novel Genes in Schizophrenia
2009	Roohi	Disruption of contactin 4 in three subjects with autism spectrum disorder
2009	Pariani	A 785kb Deletion of 3p14.1p13, Including the FOXP1 Gene, Associated With Speech Delay, Contractures, Hypertonia and Blepharophimosis
2009	Morales	Characterization of a 5.8-Mb Interstitial Deletion of Chromosome 3p in a Girl With 46,XX,inv(7)dn Karyotype and Phenotypic Abnormalities
2009	Shuib	Microarray based analysis of 3p25‐p26 deletions (3p‐ syndrome)
2009	Balci	A Severely Mentally and Motor Retarded Girl With Monosomy 3pter-->p25 and Trisomy 8q24-->qter Due to a Familial Reciprocal Translocation t(3;8)(p25;q24)
2009	Haldeman-Englert	A 3.1-Mb Microdeletion of 3p21.31 Associated With Cortical Blindness, Cleft Lip, CNS Abnormalities, and Developmental Delay
2009	Gregory	Genomic and Epigenetic Evidence for Oxytocin Receptor Deficiency in Autism
2009	Glessner	Autism genome-wide copy number variation reveals ubiquitin and neuronal genes
2009	Qiao	Phenomic determinants of genomic variation in autism spectrum disorders
2008	Fernandez	Molecular characterization of a patient with 3p deletion syndrome and a review of the literature
2008	Ginocchio	Sonic Hedgehog deletion and distal trisomy 3p in a patient with microphthalmia and microcephaly, lacking cerebral anomalies typical of holoprosencephaly
2008	DeScipio	Fine-mapping Subtelomeric Deletions and Duplications by Comparative Genomic Hybridization in 42 Individuals
2008	Marshall	Structural Variation of Chromosomes in Autism Spectrum Disorder
2008	Morrow	Identifying Autism Loci and Genes by Tracing Recent Shared Ancestry
2007	Malmgren	Distal 3p Deletion Syndrome: Detailed Molecular Cytogenetic and Clinical Characterization of Three Small Distal Deletions and Review
2007	Wagenstaller	Copy-Number Variations Measured by Single-Nucleotide–Polymorphism Oligonucleotide Arrays in Patients with Mental Retardation
2007	Schwarzburn	A New 3p Interstitial Deletion Including the Entire MITF Gene Causes a Variation of Tietz/Waardenburg Type IIA Syndromes
2007	Lalli	Interstitial Deletion of a Proximal 3p: A Clinically Recognisable Syndrome
2007	McCullough	3p-- Syndrome Defines a Hearing Loss Locus in 3p25.3
2007	Wallerstein	Exclusion of APC and VHL gene deletions by array-based comparative hybridization in two patients with microscopically visible chromosomal aberrations
2007	Sebat	Strong Association of De Novo Copy Number Mutations With Autism
2007	Szatmari	Mapping Autism Risk Loci Using Genetic Linkage and Chromosomal Rearrangements
2006	Bittel	A 9-year-old Male with a Duplication of Chromosome 3p25.3p26.2: Clinical Report and Gene Expression Analysis
2006	Takagishi	Chromosome 3p25 Deletion in Mother and Daughter With Minimal Phenotypic Effect
2006	Shrimpton	Karyotype-phenotype Analysis and Molecular Delineation of a 3p26 deletion/8q24.3 Duplication Case With a Virtually Normal Phenotype and Mild Cognitive Deficit
2006	Rivera	Follow-up of an Intelligent Odd-Mannered Teenager With del(3)(p26). Remarks on Authorship and Ethical Commitment
2006	Dijkhuizen	FISH and array-CGH Analysis of a Complex Chromosome 3 Aberration Suggests That Loss of CNTN4 and CRBN Contributes to Mental Retardation in 3pter Deletions
2005	DeScipio	Chromosome Rearrangements in Cornelia De Lange Syndrome (CdLS): Report of a der(3)t(3;12)(p25.3;p13.3) in Two Half Sibs With Features of CdLS and Review of Reported CdLS Cases With Chromosome Rearrangements
2005	Harvard	A Variant Cri Du Chat Phenotype and Autism Spectrum Disorder in a Subject With De Novo Cryptic Microdeletions Involving 5p15.2 and 3p24.3-25 Detected Using Whole Genomic Array CGH
2004	Kozma	Segregation of a t(1;3) translocation in multiple affected family members with both types of adjacent‐1 segregants
2004	Fernandez	Disruption of Contactin 4 (CNTN4) Results in Developmental Delay and Other Features of 3p Deletion Syndrome
2002	Antonini	Delimitation of Duplicated Segments and Identification of Their Parental Origin in Two Partial Chromosome 3p Duplications
2002	Cargile	Molecular cytogenetic characterization of a subtle interstitial del(3)(p25.3p26.2) in a patient with deletion 3p syndrome
2001	Smeets	Partial Distal Trisomy 3p. A Partial Autosomal Trisomy Without Major Dysmorphic Features
2000	McGaughran	Trisomy of 3pter in a Patient With Apparent C (Trigonocephaly) Syndrome
2000	Kennedy	Inverted Duplication of the Distal Short Arm of Chromosome 3 Associated With Lobar Holoprosencephaly and Lumbosacral Meningomyelocele
2000	Green	Detailed mapping of a congenital heart disease gene in chromosome 3p25
2000	Kariya	A Terminal Deletion of the Short Arm of Chromosome 3: Karyotype 46, XY, Del (3) (p25-pter); A Case Report and Literature Review
1999	Angeloni	CALL Gene Is Haploinsufficient in a 3p−Syndrome Patient
1999	Chen	Prenatal Diagnosis of Partial Trisomy 3p(3p23-->pter) and Monosomy 7q(7q36-->qter) in a Fetus With Microcephaly Alobar Holoprosencephaly and Cyclopia
1999	Benini	46, XY, Del (3) (pter-->p25) Syndrome: Further Delineation of the Clinical Phenotype
1999	Lukusa	A 3p Deletion Syndrome in a Child With Both del(3)(p25-->pter) and dup(17)(q23-->qter)
1999	Wahlström	Congenital variant Rett syndrome in a girl with terminal deletion of chromosome 3p
1998	Jenderny	Detection of a concomitant distal deletion in an inverted duplication of chromosome 3. Is there an overall mechanism for the origin of such duplications/deficiencies?
1998	Bruni	Lipid Anomaly in a Child With Partial Duplication 3p
1998	Park	Maternal Disomy and Prader-Willi Syndrome Consistent With Gamete Complementation in a Case of Familial Translocation (3;15) (p25;q11.2)
1996	Drumheller	Precise localisation of 3q25 breakpoints in four patients with the 3p‐syndrome
1996	Kotzot	De Novo Direct Duplication 3 (p25-->pter): A Previously Undescribed Chromosomal Aberration
1996	Katia‐Édni	Diagnosis of Four Chromosome Abnormalities of Unknown Origin by Chromosome Microdissection and Subsequent Reverse and Forward Painting
1996	Chen	PRENATAL DIAGNOSIS OF PARTIAL MONOSOMY 3p AND PARTIAL TRISOMY 2p IN A FETUS ASSOCIATED WITH SHORTENING OF THE LONG BONES AND A SINGLE UMBILICAL ARTERY
1996	Chen	Prenatal Diagnosis of Terminal Deletion 7q and Partial Trisomy 3p in Fetuses With Holoprosencephaly
1995	Knight	Del(3) (p25.3) without phenotypic effect
1995	Moncla	Blepharophimosis-mental retardation syndrome and terminal deletion of chromosome 3p
1993	Arn	Mild Mandibulofacial Dysostosis in a Child With a Deletion of 3p
1991	Tazelaar	Mother and Son With Deletion of 3p25-pter
1990	Watson	Case of Direct Insertion Within a Chromosome 3 Leading to a Chromosome 3p Duplication in an Offspring
1990	Donnenfeld	Microphthalmia and Chorioretinal Lesions in a Girl With an Xp22.2-pter Deletion and Partial 3p Trisomy: Clinical Observations Relevant to Aicardi Syndrome Gene Localization
1990	Meinecke	Terminal Deletion of Chromosome 3p in Adults: A Fourth Observation
1990	Narahara	Loss of the 3p25.3 band is critical in the manifestation of del(3p) syndrome: Karyotype‐phenotype correlation in cases with deficiency of the distal portion of the short arm of chromosome 3
1987	Kurtzman	Duplication 3p21----3pter and Cyclopia
1986	McCarthy	Three children with partial trisomy 1q and partial monosomy 3p
1985	Gimelli	Dup(3)(p2+pter) in Two Families, Including One Infant With Cyclopia
1985	Rivas	46,XX,-12,+der(12),rcp(3;12)(p25.1;p13.31)pat Karyotype in a Girl. Probable Subregional Assignment of glyceraldehyde-3-phosphate Dehydrogenase Locus to 12p13.1----p13.31 by Exclusion Mapping
1984	Neri	Interstitial Deletion of Chromosome 3p: Report of a Patient and Delineation of a Proximal 3p Deletion Syndrome
1983	Martin	The dup(3)(p25+pter) Syndrome: A Case With Holoprosencephaly
1982	Braga	Clinical and Cytogenetic Spectrum of Duplication 3p
1981	Schinzel	Duplication-deletion with partial trisomy lq and partial monosomy 3p resulting from a maternal reciprocal translocation rcp (1;3) (q32;p25)
1981	Charrow	Duplication 3p Syndrome: Report of a New Case and Review of the Literature
1981	Merrild	Partial Deletion of the Short Arm of Chromosome 3
1980	Gonzales	Partial Deletion of the Short Arm of Chromosome 3. Report of a Case (Author's Transl)
1979	Kogame	Interstitial Deletion 3p Associated With t(3p--; 18q+) Translocation
1978	Verjaal	A Patient With a Partial Deletion of the Short Arm of Chromosome 3
1978	Fineman	Chromosome 3 Duplication Q/Deletion P Syndrome
1977	Yunis	“de novo” trisomy 1q32→1qter and monosomy 3p25→3pter
